# Supplementary material for: Integrated transcriptome and miRNA analysis uncovers molecular regulators of aerial stem-to-rhizome transition in the medical herb Gynostemma pentaphyllum
Source: BMC Genomics. 2019 Nov 15;20:865. doi: 10.1186/s12864-019-6250-8 (PMC6858658; doi:10.1186/s12864-019-6250-8)
Supplement: Supplementary file 9 — Additional file 9: Table S1. Length distribution of assembled transcripts and unigenes. [file 12864_2019_6250_MOESM9_ESM.xlsx]

## Sheet: Additional file 9
Additional file 9: Table S1. Length distribution of assembled transcripts and unigenes.
	Transcript	Unigene
Total Number (n)	207635	100119
Total Length (bp)	241669566	75258450
N50 Length (bp)	1937	1336
Average Length (bp)	1163.92	751.69
