# Supplementary material for: Integrated transcriptome and miRNA analysis uncovers molecular regulators of aerial stem-to-rhizome transition in the medical herb Gynostemma pentaphyllum
Source: BMC Genomics. 2019 Nov 15;20:865. doi: 10.1186/s12864-019-6250-8 (PMC6858658; doi:10.1186/s12864-019-6250-8)
Supplement: Supplementary file 10 — Additional file 10: Table S2. BUSCO analysis of transcriptome assembly in Gynostemma pentaphyllum. [file 12864_2019_6250_MOESM10_ESM.xlsx]

## Sheet: Additional file 10
Additional file 10: Table S2. BUSCO analysis of transcriptome assembly in Gynostemma pentaphyllum.
Complete (%)	66.4% (914/1375)
Fragment (%)	23.4% (322/1375)
Missing (%)	10.2% (139/1375)
