# Supplementary material for: Integrated transcriptome and miRNA analysis uncovers molecular regulators of aerial stem-to-rhizome transition in the medical herb Gynostemma pentaphyllum
Source: BMC Genomics. 2019 Nov 15;20:865. doi: 10.1186/s12864-019-6250-8 (PMC6858658; doi:10.1186/s12864-019-6250-8)
Supplement: Supplementary file 11 — Additional file 11: Table S3. Detailed list of differentially expressed genes in during aerial stem-to-rhizome transition Gynostemma pentaphyllum. [file 12864_2019_6250_MOESM11_ESM.xlsx]

## Sheet: Additional file 11
Additional file 11: Table S3. Detailed list of differentially expressed genes during aerial stem-to-rhizome transition in Gynostemma pentaphyllum.
ID	Stage 1-1 (TPM)	Stage 1-2 (TPM)	Stage 1-3 (TPM)	Stage 2-1 (TPM)	Stage 2-2 (TPM)	Stage 2-3 (TPM)	Stage 3-1 (TPM)	Stage 3-2 (TPM)	Stage 3-3 (TPM)	Stage 1 vs Stage 2_FDR	Stage 1 vs Stage 2_log2FC	Stage 1 vs Stage 2_regulated	Stage 2 vs Stage 3_FDR	Stage 2 vs Stage 3_log2FC	Stage 2 vs Stage 3_regulated	Stage 1 vs Stage 3_FDR	Stage 1 vs Stage 3_log2FC	Stage 1 vs Stage 3_regulated
c8535.graph_c0	0	0	0	0	0	0	0.305859	0.550405	0.396571			--	0.0304347	1.14516	normal	0.00332722	2.53173	up
c12653.graph_c0	2.95088	2.04345	2.1977	0	0.448424	0	0	3.54563	2.7632	4.01526e-08	-2.51996	down	0.782742	0.190499	normal	0.954407	-0.12509	normal
c17632.graph_c0	0.731306	0.569063	1.2338	0.0996716	0	0	0	0	0	0.0071674	-1.50953	down			--	0.00448932	-2.47317	down
c17695.graph_c0	0	0	0	0.854328	0.911312	0.586873	0.305859	0.345603	0.281437	2.1586e-11	3.14143	up	0.12516	-0.957043	normal	0.00198113	2.62761	up
c17846.graph_c0	0	0.0387997	0	0.412925	0.564146	0.300594	0.292561	0.192002	0.383778	4.81841e-05	2.09088	up	0.782742	-0.358912	normal	0.0226736	2.10795	normal
c17989.graph_c0	0	0	0	0	0	0	0.625016	0.678406	0.460534			--	0.00391335	1.44605	up	0.000259427	2.96201	up
c18031.graph_c0	0	0	0	0.185104	0	0.100198	0.571823	1.04961	0.562875	0.748068	0.199735	normal	0.261764	0.834738	normal	0.00597512	2.41561	up
c18065.graph_c0	0.0384898	0.0387997	0	0.299015	0.0867917	0.0715699	0.571823	0.384003	0.690801	0.284276	0.823778	normal	0.309906	0.847648	normal	0.000440541	2.74016	up
c18097.graph_c0	0	0	0	0	0	0	1.44951	0.921608	0.754764			--	0.00217031	1.52056	up	0.000126891	3.06753	up
c18350.graph_c0	0	0	0	0.128149	0.24591	0.0858839	0.625016	0.601605	0.383778	0.126281	0.921774	normal	0.322178	0.839525	normal	0.000104601	3.09416	up
c18412.graph_c0	0	0	0.0514082	0.46988	0.433958	0.0429419	0.731402	0.384003	0.370986	0.0193605	1.34532	normal	0.782742	0.277757	normal	0.00289249	2.51118	up
c18495.graph_c0	0.679986	0.646662	0.347005	0.071194	0	0	0	0.268802	0.127926	0.00383787	-1.59669	down	0.782742	0.237946	normal	0.275987	-1.33721	normal
c18518.graph_c0	0	0	0	0	0.115722	0	0.691507	0.102401	1.70142			--	0.146412	0.895573	normal	0.00950167	2.31809	up
c18555.graph_c0	0.0769796	0	0	0	0.419493	0.629815	0.691507	1.25441	0.703593	0.269128	0.789167	normal	0.782742	0.529133	normal	0.00375435	2.46878	up
c18590.graph_c0	4.70858	1.96585	3.61142	6.13692	6.27793	4.98126	42.2617	36.7747	38.2883	0.0642779	0.704027	normal	1.23538e-37	2.53695	up	3.9451e-45	3.36221	up
c18609.graph_c0	2.42486	0.323331	2.66037	2.56298	3.63078	3.60712	10.3859	10.0225	8.81411	0.748068	0.50897	normal	0.0425307	1.10043	normal	0.00175598	1.99297	up
c18622.graph_c0	1.06488	1.42266	1.05387	0.555313	0.810055	0.357849	0.332455	0.140801	0.3454	0.035928	-0.87462	normal	0.633828	-0.665192	normal	0.000563729	-1.88332	down
c18670.graph_c0	0.141129	0.219865	0.0899643	0.882805	0.838986	0.386477	1.03726	0.307203	0.460534	0.00234787	1.52588	up	0.882468	-0.186816	normal	0.134153	1.42067	normal
c18672.graph_c0	2.09128	2.40558	1.97921	8.74262	9.72067	8.4023	14.9871	12.4033	10.8609	6.05036e-25	2.035	up	0.216766	0.406956	normal	1.72944e-23	2.47078	up
c18675.graph_c0	25.0184	24.612	24.239	18.0975	16.3024	16.8189	1.36972	1.60001	3.18536	0.000956503	-0.490755	normal	1.00538e-20	-2.70115	down	2.08145e-34	-3.50089	down
c18691.graph_c0	0.269429	0.181065	0.0514082	1.3954	0.969174	0.257652	1.31652	0.473604	1.45836	0.0419964	1.24659	normal	0.927127	0.141029	normal	0.00586658	2.00869	up
c18702.graph_c0	9.96885	8.19968	12.2994	6.63528	7.07352	7.84406	5.50546	3.08483	4.77164	0.130573	-0.443811	normal	0.2147	-0.641877	normal	0.000660635	-1.18176	down
c18703.graph_c0	0.667156	1.09933	0.347005	1.87952	1.90942	1.47434	0.917577	0.332803	0.780349	0.00821469	1.07873	up	0.0419104	-1.07289	normal	0.899189	-0.196608	normal
c18712.graph_c0	3.33578	2.13399	3.79135	3.3034	2.84966	2.59083	0.957471	0.307203	0.204682	0.984681	-0.0374736	normal	0.00072709	-1.61416	down	0.000233094	-2.23277	down
c18719.graph_c0	2.83541	3.97051	7.81404	22.0132	11.6301	19.696	19.4287	17.2418	22.3743	0.00150445	1.44536	up	0.911464	0.0980366	normal	9.72729e-08	1.8786	up
c18721.graph_c0	1.21884	1.26746	1.20809	10.4655	6.66849	7.94426	14.0562	6.82246	5.92298	1.33997e-13	2.40553	up	0.988408	0.0364607	normal	5.67467e-08	2.52159	up
c18724.graph_c0	1443.26	1524.8	1505.68	5866.6	6193.08	5326.49	11256.3	9000.02	8689.72	3.35418e-148	1.93809	up	9.71676e-15	0.712734	normal	6.93019e-240	2.64357	up
c18728.graph_c0	0.397728	0.969994	0	0.156627	0.376097	0.157454	1.4894	2.99523	4.72047	0.748068	-0.299765	normal	0.00132483	1.61542	up	0.0106431	1.9808	normal
c18730.graph_c0	9.03227	8.69114	7.5313	17.4425	17.4162	17.8638	23.7506	16.1665	18.1655	0.00166579	0.939707	normal	0.865029	0.13813	normal	0.00856367	1.0961	up
c18736.graph_c0	5.23461	6.46662	6.06616	2.13582	2.53142	0.658443	1.63568	0.896008	0.511704	1.30559e-05	-1.4951	down	0.782742	-0.462952	normal	1.92292e-06	-2.30403	down
c18745.graph_c0	1.12903	0.387997	1.27235	1.87952	2.22765	1.9467	6.09058	8.32008	8.14889	0.122577	0.886591	normal	2.43141e-05	1.51119	up	6.82039e-10	2.69571	up
c18747.graph_c0	49.485	50.3362	53.683	74.7252	75.0025	80.7022	5.99749	7.09126	8.98041	1.5257e-16	0.612816	normal	3.40435e-100	-3.32348	down	1.60401e-56	-2.81309	down
c18754.graph_c0	0.782626	0.840661	0.951051	1.18182	1.4176	1.08786	2.43357	2.63682	2.04682	0.35286	0.471208	normal	0.0498418	0.76364	normal	0.000198516	1.30326	up
c18761.graph_c0	3.68219	3.76358	3.21301	7.19059	4.8748	6.22658	14.1759	8.15367	5.61595	0.00715548	0.744082	normal	0.582012	0.478096	normal	0.000774511	1.25519	up
c18784.graph_c0	0.153959	0.271598	0.0899643	0	0	0.0429419	2.40698	3.02083	2.75041	0.272663	-0.810911	normal	7.68274e-18	3.50505	up	7.45858e-13	3.44595	up
c18796.graph_c0	2.07845	2.57372	4.92233	0.669223	0.810055	0.243338	0.385648	0.217602	0	0.00446755	-1.5152	down	0.782742	-0.262868	normal	0.0012259	-2.53938	down
c18805.graph_c0	1.71921	1.82359	3.05879	7.3757	7.21817	5.72559	5.9709	8.26887	5.66712	0.00308819	1.32442	up	0.988408	-0.0280989	normal	0.0491612	1.3758	normal
c18814.graph_c0	0	0	0	0	0.361632	0.157454	1.83515	1.99682	1.98285	0.748068	0.224456	normal	0.0197048	1.28313	normal	8.34662e-05	3.12441	up
c18867.graph_c0	0	0	0	0	0	0	2.56655	1.81762	1.13854			--	0.000165408	1.80829	up	7.07299e-06	3.44011	up
c18880.graph_c0	0.474707	0.206932	0	0.968238	0.911312	0.801583	1.18354	0.102401	0.678008	0.00940727	1.47406	up	0.826495	-0.23949	normal	0.353274	1.29435	normal
c18883.graph_c0	16.3453	14.731	19.7022	11.5619	7.63767	8.21622	5.46556	4.87684	5.3601	1.01073e-05	-0.817018	normal	0.0323641	-0.774616	normal	5.33019e-12	-1.69666	down
c18891.graph_c0	34.7434	38.0884	39.7642	81.2893	68.9849	78.6696	62.9404	72.6151	83.8172	1.29315e-27	1.03612	up	0.782742	-0.107803	normal	4.60427e-09	0.905249	normal
c18963.graph_c0	0.166789	0.0387997	0.12852	1.85104	0.723264	0.830211	1.14365	1.06241	1.18971	7.27513e-06	2.1174	up	0.991029	0.0138546	normal	0.000341676	2.47832	up
c19018.graph_c0	0	0.0646662	0	0.526835	0.622007	0.386477	0.664911	0.0768007	0.460534	0.00940453	1.46309	up	0.89422	-0.179639	normal	0.165581	1.56665	normal
c19053.graph_c0	0.128299	0.129332	0.0514082	0.199343	0.173583	0.357849	0.7447	1.01121	0.997823	0.748068	0.575368	normal	0.100129	1.04149	normal	0.00132117	2.29987	up
c19118.graph_c0	0	0.0387997	0.0514082	0.598029	0.462889	0.300594	0.664911	0.307203	0.255852	0.00200198	1.6826	up	0.936882	-0.130399	normal	0.0458405	1.91653	normal
c19138.graph_c0	0	0	0	0.46988	0	0.429419	0.625016	0.985609	0.780349	0.170011	0.84557	normal	0.782742	0.540358	normal	0.00113735	2.72605	up
c19173.graph_c0	0.0513197	0.232798	0.218485	0.199343	0.578611	0.400791	0.22607	0.0896008	0.524497	0.00502759	1.53088	up	0.782742	-0.341419	normal	0.353405	1.2534	normal
c19210.graph_c0	0	0	0.359857	0.697701	2.15533	0	24.5352	26.6882	31.5338	0.686262	0.489696	normal	2.08282e-18	3.32737	up	5.44141e-20	5.4167	up
c19224.graph_c0	1.21884	0.892394	0.604046	6.06573	3.44274	7.24287	12.2742	11.5329	15.8628	2.59848e-08	2.12141	up	0.00391601	1.0201	up	2.70896e-17	3.46044	up
c19408.graph_c0	0.500367	0.0775995	0.0899643	0.669223	1.0849	0.772955	9.76089	11.7889	11.0016	0.0506748	1.198	normal	1.66448e-22	3.02002	up	1.64662e-27	4.96378	up
c19462.graph_c0	0.0384898	0.142266	0.12852	0.569552	0.622007	0.458047	2.32719	1.28001	2.16195	0.00144411	1.63048	up	0.00158245	1.33571	up	9.20133e-11	3.55092	up
c19466.graph_c0	0	0	0	1.32421	0.535215	0	5.06662	0.435204	0.88269	0.383625	0.616352	normal	0.782742	0.567902	normal	0.00419281	2.48921	up
c19493.graph_c0	0	0	0	0.797373	1.33081	1.18806	5.46556	6.46406	8.43033	4.37152e-06	2.32024	up	4.56758e-09	2.07357	up	3.53056e-19	5.57835	up
c19612.graph_c0	2.86107	2.61252	1.70932	0	0	0	0.292561	0.499205	0.0767556	1.34989e-12	-3.27108	down	0.537291	0.536938	normal	3.06981e-05	-2.54031	down
c20230.graph_c0	0	0	0	0.213582	0.188049	0.186082	0.239368	0.217602	0.24306	0.0012946	1.71764	up	0.972419	0.0784363	normal	0.00261402	2.57689	up
c20724.graph_c0	0.141129	0	0	1.77985	1.15722	0.844525	1.82185	0.652806	0.166304	0.00350348	1.60451	up	0.827403	-0.236073	normal	0.154127	1.58944	normal
c21152.graph_c0	0.166789	0.47853	0.411265	0.071194	0.188049	0.314907	0	0	0	0.748068	-0.513663	normal	0.197794	-0.777639	normal	0.00193624	-2.63277	down
c21155.graph_c0	0.346408	0.853594	0.861087	0	0	0	0	0	0	0.00128933	-1.72419	down			--	0.00299997	-2.55158	down
c21210.graph_c0	1.44978	2.08225	2.03062	0.11391	0.216979	0.128826	0.638314	0.806407	0.422156	5.61056e-09	-2.50506	down	0.393669	0.788166	normal	0.0127487	-1.46389	normal
c21443.graph_c0	0.295088	0.607863	0.244189	0	0	0	0	0	0	0.00828582	-1.45937	down			--	0.0134904	-2.23943	normal
c21575.graph_c0	0	0	0	0	0	0	1.52929	1.65121	1.63745			--	0.00146155	1.57032	up	8.34662e-05	3.12441	up
c21582.graph_c0	0	0	0	0	0	0.329221	2.08782	1.06241	1.26647	0.748068	0.170367	normal	0.0170855	1.29809	normal	4.83769e-05	3.20005	up
c21644.graph_c0	0.115469	0.349198	0.411265	2.96167	2.14086	2.69103	0	0.256002	1.0362	3.45701e-06	2.15186	up	0.0160669	-1.32048	normal	0.885448	0.26901	normal
c21649.graph_c0	1.80902	1.11226	2.4933	0.128149	0.896847	0.515303	0.106386	0.128001	0	0.0352402	-1.20015	normal	0.750715	-0.520096	normal	0.000364263	-2.76672	down
c21712.graph_c0	0	0	0.102816	0.0996716	1.02703	0.200396	1.54259	0.806407	0.869897	0.17019	0.915227	normal	0.782742	0.535473	normal	0.00218456	2.55873	up
c21920.graph_c2	0.859605	1.00879	1.32376	0	0	0.128826	0.106386	0	0.255852	0.00368881	-1.60252	down	0.894045	0.0940576	normal	0.0539031	-1.8466	normal
c21962.graph_c0	0.962245	0.672529	1.19524	0.498358	0.303771	0.400791	0	0	0	0.557112	-0.680676	normal	0.501966	-0.546484	normal	0.00594065	-2.41667	down
c22017.graph_c0	0	0.155199	0.179929	0	0.101257	0	1.15694	0.985609	1.24088	0.785463	-0.178706	normal	0.00444938	1.45539	up	0.00853503	2.16866	up
c22089.graph_c0	1.2445	1.52612	1.15668	0	0	0	0	0.243202	0.24306	7.81784e-05	-2.04641	down	0.782742	0.206225	normal	0.0258424	-1.96497	normal
c22130.graph_c0	6.6459	9.35074	6.76017	1.76561	3.96349	0.629815	0.492034	0	0.58846	0.00102053	-1.46174	down	0.433608	-0.718041	normal	8.02325e-07	-3.24579	down
c22348.graph_c0	0.0898095	0	0	0	0.0578611	0.0572559	1.05056	0.409604	0.3454	0.984681	0.031964	normal	0.0222284	1.24905	normal	0.00427936	2.40675	up
c22399.graph_c0	0	0	0	0.398686	0	0	8.25819	9.29288	7.17665			--	1.10988e-05	2.06203	up	1.4691e-07	3.84302	up
c22615.graph_c0	0	0	0	0	0	0.0572559	0.425543	0.652806	1.07458			--	0.00881235	1.36132	up	0.000216845	2.99073	up
c22692.graph_c0	0	0	0.0385561	0	0	0	0.571823	0.384003	0.383778			--	0.00178481	1.54529	up	0.000539152	2.77756	up
c22775.graph_c0	0	0	0.0514082	0.199343	0.405028	0.357849	0.305859	0.128001	0.24306	4.94505e-05	2.07329	up	0.782742	-0.325647	normal	0.0300737	2.01441	normal
c22949.graph_c0	0	0	0	0.768895	0.564146	0.400791	0	0	0	0.00798452	1.4548	up	0.0917051	-0.93823	normal			--
c22974.graph_c0	0.141129	0	0	0.996716	0.433958	1.3312	0.837787	0.793607	0.690801	3.57816e-06	2.28069	up	0.825813	-0.229187	normal	0.00207665	2.46555	up
c23082.graph_c0	0.0898095	0.258665	0.205633	0	0.231444	0.200396	1.99473	2.43202	4.41345	0.968428	-0.083354	normal	4.57536e-06	2.11251	up	1.95677e-06	3.0386	up
c23326.graph_c0	1.73204	1.24159	1.79929	0.754656	0.76666	1.56022	0.37235	0.217602	0.102341	0.748068	-0.458054	normal	0.276019	-0.859508	normal	0.00853032	-2.04387	down
c23350.graph_c0	4.40067	4.20331	5.44927	9.88172	9.6628	9.76213	17.9925	24.525	28.4635	0.000174881	1.00446	up	1.68366e-05	1.12583	up	8.89441e-15	2.20512	up
c23489.graph_c0	4.24671	6.53129	6.56739	32.3933	28.2218	32.6645	4.73416	2.99523	2.68645	4.3722e-38	2.35948	up	1.92167e-30	-2.87575	down	0.373224	-0.708881	normal
c23492.graph_c0	0	0.491463	0	1.77985	1.79369	2.29024	3.81659	2.77763	4.56696	0.000101958	1.97134	up	0.586272	0.626802	normal	1.79417e-06	3.20798	up
c23691.graph_c0	0	0	0	0.412925	0.144653	0.372163	0.678209	0.844808	0.29423	0.0110375	1.40091	normal	0.782742	0.349124	normal	0.000977524	2.75346	up
c23709.graph_c0	0	0	0	0.370209	0	0.515303	1.28993	0.499205	1.24088	0.501151	0.528113	normal	0.751901	0.604676	normal	0.00468346	2.46492	up
c23767.graph_c0	5.33725	4.25504	4.49821	4.30012	2.73394	0.959036	0.199473	0.448004	0.908275	0.404559	-0.634894	normal	0.153892	-0.97201	normal	0.0002763	-2.48007	down
c23768.graph_c0	2.10411	1.47439	1.95351	9.95292	9.7496	14.7291	25.2533	25.1266	30.2801	3.99167e-12	2.27688	up	7.76446e-05	1.08982	up	7.9425e-25	3.58939	up
c23780.graph_c0	0.0384898	0.206932	0.154225	1.48083	1.46099	0.887467	2.03463	0.345603	1.06179	7.89368e-08	2.33962	up	0.901183	-0.162358	normal	0.00169318	2.27169	up
c23781.graph_c0	3.19465	2.90998	3.63713	13.0427	13.8433	12.9398	19.0962	22.6434	22.3487	6.13514e-36	2.01781	up	0.00103311	0.585168	normal	3.0891e-40	2.61757	up
c23790.graph_c0	1.96298	2.08225	1.8764	6.84886	6.33579	5.25323	0	0	0	7.42719e-14	1.59478	up	6.95294e-34	-4.59803	down	1.18585e-11	-4.59456	down
c23816.graph_c0	0	0	0	0.811611	0.332701	0	3.20487	2.94403	4.33669	0.748068	0.287336	normal	0.0316364	1.22054	normal	6.87935e-05	3.15118	up
c23897.graph_c0	15.9091	19.1153	13.6746	29.3889	29.9431	23.5035	40.2005	54.8997	55.9421	6.55276e-05	0.771186	normal	8.83422e-06	0.769622	normal	2.12065e-19	1.55831	up
c23949.graph_c0	0.218109	0.814795	0.552638	1.58051	1.09936	1.91807	8.00552	12.9281	13.2659	0.106965	1.02549	normal	7.53288e-11	2.26614	up	3.15743e-17	3.88258	up
c24014.graph_c0	0	0	0	0.156627	0.144653	0.357849	4.96023	2.00962	2.45618	0.664706	0.419933	normal	4.3253e-05	1.92943	up	9.66276e-09	4.09889	up
c24033.graph_c0	0	0	0	0	0	0	2.14101	1.25441	0.716386			--	0.0531147	1.04949	normal	0.00683387	2.38809	up
c24082.graph_c0	7.10778	3.60838	6.02761	4.55641	2.4591	3.67869	0.704805	2.67522	2.36663	0.180665	-0.5823	normal	0.56492	-0.649187	normal	0.0072863	-1.43729	down
c24098.graph_c0	2.66863	3.45318	1.29806	1.70866	1.01257	0.987664	0.664911	0.486404	0.767556	0.141209	-0.795272	normal	0.782742	-0.570179	normal	0.00845546	-1.69673	down
c24104.graph_c0	6.59458	5.5613	4.18977	1.29573	1.53332	2.1471	0.917577	2.30402	2.18754	3.22042e-07	-1.51153	down	0.988408	0.0293826	normal	0.000427682	-1.53116	down
c24137.graph_c0	0.372068	0.0775995	0.822531	1.60898	1.99621	1.93239	1.5027	1.15201	0.678008	0.000380379	1.63893	up	0.75815	-0.578553	normal	0.510776	0.994344	normal
c24164.graph_c0	2.68146	2.49612	1.83784	0.11391	0.983639	1.78925	0.119684	0	0	0.127457	-0.930624	normal	0.143009	-0.886629	normal	7.25307e-06	-3.32693	down
c24194.graph_c0	2.24524	2.23745	3.50861	0.783134	0.694333	0.615501	0.0930875	0.153601	0.332608	0.00112168	-1.46838	down	0.690184	-0.614794	normal	1.3201e-05	-2.91658	down
c24426.graph_c0	10.9952	12.4677	12.0809	0.982477	1.05597	2.40475	0	0.716806	0.486119	1.97072e-07	-2.26921	down	0.782742	-0.295776	normal	1.61571e-07	-3.4573	down
c24510.graph_c0	0	0.232798	0.218485	0.654985	0.159118	0.558245	6.42304	6.50246	9.78634	0.748068	0.487098	normal	3.73257e-12	2.74919	up	4.57386e-15	4.4136	up
c24526.graph_c0	0.577347	0.840661	0.56549	0.740417	0.477354	0.901781	0.0531928	0	0.063963	0.944095	0.104162	normal	0.0174178	-1.27866	normal	0.00879761	-2.26139	down
c24625.graph_c0	0	0	0	0	0	0.0429419	0.625016	0.409604	0.434949			--	0.00595132	1.41602	up	0.000139295	3.0533	up
c24627.graph_c0	5.74781	6.22089	6.45172	2.73385	2.15533	4.10811	2.08782	2.13762	2.09799	5.31632e-06	-0.932451	normal	0.509988	-0.513967	normal	2.75473e-09	-1.55211	down
c24642.graph_c0	0	0	0.102816	0.199343	0.231444	0.200396	1.28993	1.49761	2.08519	0.748068	0.442575	normal	0.0118702	1.36014	normal	3.28698e-05	3.14833	up
c24734.graph_c0	0.987905	2.05639	2.98167	0.512597	0	0.128826	0.22607	0	0	0.0005755	-1.77922	down	0.798012	-0.163747	normal	0.000256097	-2.83138	down
c24875.graph_c1	1.89883	1.56492	2.24911	0.299015	0.448424	0.243338	1.21014	1.48481	1.77817	2.5434e-05	-1.84965	down	0.0384615	1.18579	normal	0.698914	-0.367301	normal
c24903.graph_c0	0.513197	0.711329	0.102816	0.996716	3.06664	1.76062	0.0930875	0.102401	0.396571	0.00293919	1.48219	up	0.00209874	-1.56476	down	0.698914	-0.666574	normal
c24915.graph_c0	0	0	0	1.1391	0.622007	0.343535	0.239368	0	0	5.63159e-05	2.07901	up	0.0969842	-1.02195	normal	0.698914	0.459474	normal
c25091.graph_c0	51.3839	49.6378	49.0177	80.677	57.6297	64.4845	137.184	112.756	91.5567	0.00743927	0.417716	normal	0.000461011	0.710084	normal	3.96926e-11	1.13234	up
c25124.graph_c0	0	0	0	0.0854328	0.101257	0.0858839	0.531928	0.128001	0.3454	0.492375	0.535367	normal	0.668173	0.640617	normal	0.00766434	2.3641	up
c25137.graph_c0	0	0.0387997	0	0.327492	0.954708	0.386477	0	0	0	6.89801e-05	2.0568	up	0.00238862	-1.49925	down			--
c25160.graph_c0	219.892	216.554	220.901	3.46003	3.92009	4.17968	0	0	0	4.11561e-179	-5.54062	down	3.16519e-05	-1.96406	down	4.88048e-69	-8.89855	down
c25160.graph_c1	119.254	113.153	122.84	17.471	17.8935	13.9561	0	0	0	5.61616e-87	-2.79796	down	4.58322e-19	-3.65967	down	3.85437e-49	-7.86748	down
c25160.graph_c2	159.078	143.223	132.53	0	0.347167	0.300594	0	0	0	9.32113e-86	-6.66503	down	0.782742	-0.125965	normal	1.65891e-53	-8.11905	down
c25293.graph_c0	0.0513197	0	0.0642602	0.797373	0.462889	0.586873	0.305859	0.345603	0.063963	0.000303633	1.89561	up	0.622073	-0.681083	normal	0.512685	1.13109	normal
c25626.graph_c0	0	0	0	0	0	0	0.345753	0.640006	0.626838			--	0.0165114	1.24246	normal	0.00148665	2.67939	up
c25653.graph_c0	0.320748	0.142266	0.257041	0.0996716	0.216979	0.186082	0	0	0	0.748068	-0.304827	normal	0.139488	-0.854243	normal	0.00533495	-2.43855	down
c25665.graph_c0	0	0	0	0.213582	0.390562	0.229024	1.62238	0.665606	0.767556	0.358597	0.639502	normal	0.499378	0.729589	normal	0.00192018	2.63428	up
c26051.graph_c0	0.923755	0.95706	0.848235	0	0	0	0.0531928	0.140801	0	3.54279e-06	-2.33451	down	0.782742	0.15188	normal	0.00162138	-2.48359	down
c26128.graph_c0	0.0384898	0	0	0.213582	0.101257	0.229024	0.664911	0.448004	0.217474	0.14881	0.947399	normal	0.782742	0.541048	normal	0.00455504	2.43599	up
c26133.graph_c0	0	0.0646662	0	0.541074	0.491819	0.0572559	1.28993	0.960009	1.29205	0.15602	0.934524	normal	0.24966	0.890442	normal	7.73216e-05	3.04801	up
c26222.graph_c0	0	0.0905327	0	0.0996716	0.231444	0.100198	2.77933	1.30561	1.30485	0.748068	0.273945	normal	0.00233278	1.55332	up	1.41144e-05	3.25917	up
c26634.graph_c1	0.551687	0.737195	0.745418	0.213582	0.144653	0.100198	0.0531928	0	0	0.000612942	-1.56823	down	0.499015	-0.636565	normal	1.44091e-06	-3.39058	down
c26781.graph_c0	0	0	0	0	0.477354	0.629815	0.611718	0.921608	0.614045	0.19528	0.809909	normal	0.782742	0.33599	normal	0.00992314	2.30816	up
c26834.graph_c0	0.218109	0.0775995	0.179929	0.341731	0.79559	0.171768	1.91494	1.53601	1.02341	0.609987	0.653879	normal	0.211306	0.918532	normal	0.00170248	2.31686	up
c26840.graph_c0	0	0	0	0	0	0.186082	2.9655	1.38241	0.524497			--	0.055204	1.07752	normal	0.00251566	2.5863	up
c26926.graph_c0	0	0	0	0.968238	0.867917	0.572559	0.199473	0.204802	0.0511704	0.000135296	1.98679	up	0.209356	-0.908464	normal	0.638374	0.88054	normal
c27146.graph_c0	0	0	0	0.740417	0.983639	1.4314	0	0	0	1.3346e-05	2.21996	up	0.0021185	-1.51578	down			--
c27731.graph_c0	0.487537	1.07346	0.681158	0.398686	0.101257	0.415105	0	0.0768007	0	0.432535	-0.745501	normal	0.62629	-0.541508	normal	0.0062708	-2.3718	down
c27816.graph_c0	0	0	0.179929	0.213582	0.202514	1.25963	0.14628	0.0896008	0	0.00512986	1.55201	up	0.52267	-0.693868	normal	0.698914	0.583065	normal
c27841.graph_c0	0.102639	0.219865	0.12852	0.669223	1.20062	0.558245	0	0	0	0.00366165	1.53761	up	0.000514739	-1.6825	down	0.397263	-1.15947	normal
c27963.graph_c0	0	0	0	0.341731	0.101257	0.887467	0.664911	0.870408	0.601252	0.0332391	1.20385	normal	0.78542	0.270352	normal	0.00341262	2.52657	up
c27996.graph_c0	0	0	0	0	0	0.0858839	0.625016	0.460804	0.997823			--	0.102546	0.972091	normal	0.00644244	2.40008	up
c28017.graph_c0	0	0	0.0257041	0.0142388	0.0723264	0.100198	0.558525	0.563205	0.537289	0.398836	0.688996	normal	0.000219181	1.7505	up	1.3169e-08	3.90334	up
c28490.graph_c0	4.56745	5.5225	5.74486	3.00439	1.59118	2.5622	2.06122	3.81443	2.37942	0.00219286	-1.00028	down	0.939466	0.108803	normal	0.0702383	-0.924941	normal
c28556.graph_c0	663.897	677.457	686.119	1402.96	1384.57	1338.7	1173.42	1298.93	1232.76	0	1.05467	up	0.00626154	-0.216892	normal	2.91605e-36	0.816519	normal
c28560.graph_c0	0.192449	0.103466	0.115668	0.384447	0.318236	0.500989	1.21014	1.40801	1.26647	0.260797	0.890307	normal	0.0831327	1.03204	normal	0.00011125	2.52152	up
c28569.graph_c0	0	0	0	0.71194	1.22955	0.658443	0.212771	0.729607	0.319815	2.57074e-05	2.15746	up	0.782742	-0.542684	normal	0.052868	1.89277	normal
c28684.graph_c0	13.1763	12.2478	16.592	7.47537	4.8748	2.57652	0.904278	0.268802	0.268645	6.20533e-05	-1.3117	down	0.00261228	-1.54075	down	4.00722e-13	-3.97513	down
c28695.graph_c0	0.166789	0.426797	0.50123	0.0284776	0	0.0715699	0.14628	0.128001	0.0383778	0.00256243	-1.64379	down	0.782742	0.297925	normal	0.209305	-1.34524	normal
c28762.graph_c0	0	0	0	0.35597	0	0.200396	1.36972	1.29281	1.3816	0.748068	0.36146	normal	0.0333067	1.21878	normal	4.03904e-05	3.22163	up
c28792.graph_c0	3.37427	3.78944	3.82991	1.30997	1.0849	1.78925	2.92561	0.409604	1.22809	0.00157537	-1.1683	down	0.988408	0.0365662	normal	0.0962124	-1.14908	normal
c28795.graph_c0	4.25954	5.8717	6.58025	2.30668	2.24212	2.79123	1.78196	2.43202	2.27708	5.45245e-06	-1.06868	down	0.782742	-0.218394	normal	3.21419e-05	-1.35874	down
c28825.graph_c0	0	0	0	0.526835	0.130187	0.21471	1.02396	1.07521	0.511704	0.311241	0.681819	normal	0.782742	0.547294	normal	0.00573839	2.42411	up
c28845.graph_c0	1.43695	2.19865	3.95843	6.26507	5.26536	5.7399	3.98946	4.44164	4.79723	0.000278442	1.12527	up	0.782742	-0.394286	normal	0.371714	0.698392	normal
c28848.graph_c0	0	0.181065	0.102816	1.96495	2.21319	1.71768	0.452139	0	0.319815	1.73585e-07	2.48205	up	0.00402539	-1.48822	down	0.705021	0.489361	normal
c28856.graph_c0	71.6552	79.4102	68.1158	24.804	20.1646	25.393	4.08255	6.86086	9.64562	1.82665e-34	-1.60717	down	1.71655e-06	-1.5392	down	3.57164e-45	-3.36817	down
c29000.graph_c0	0	0.051733	0	0.384447	0.318236	0.572559	0.0930875	0.115201	0.166304	0.0033563	1.61081	up	0.54443	-0.70226	normal	0.698914	0.830481	normal
c29134.graph_c0	0	0	0	0.35597	0.665403	0.21471	0.678209	0.793607	0.703593	0.0115864	1.39349	normal	0.782742	0.382162	normal	0.000669039	2.81422	up
c29145.graph_c0	0	0	0	0	0	0	0.359052	0.627206	0.562875			--	0.0106778	1.30734	normal	0.000869043	2.77212	up
c29180.graph_c0	0.115469	0.116399	0	0.0854328	0.0723264	0.128826	1.13035	0.896008	1.16413	0.912295	0.146634	normal	9.58847e-05	1.84849	up	6.87794e-06	2.98568	up
c29361.graph_c0	0.218109	0.336264	0.539786	0.256298	0	0	3.12508	2.85443	3.36446	0.748068	-0.468802	normal	5.52156e-06	2.11403	up	0.00014043	2.44426	up
c29374.graph_c0	23.5044	23.241	22.4654	34.3013	33.2123	36.4148	40.6127	50.2405	53.8313	3.9709e-07	0.604316	normal	0.0539264	0.405802	normal	2.09182e-09	1.0019	up
c29417.graph_c0	0.0769796	0.219865	0.0899643	0.669223	0.405028	0.443733	2.15431	2.24002	1.36881	0.246311	0.908014	normal	0.0478793	1.13335	normal	3.20564e-05	2.83292	up
c29508.graph_c0	0.153959	0.310398	0.179929	1.23878	2.56035	1.68905	0.611718	1.97122	1.07458	0.00430943	1.57384	up	0.782742	-0.314883	normal	0.249659	1.40372	normal
c29680.graph_c0	0.0384898	0.0387997	0	0.0427164	0	0.0858839	0.478736	0.320003	0.447741	0.918645	0.10066	normal	0.0655308	1.0973	normal	0.006596	2.31522	up
c29734.graph_c0	5.09348	5.2509	5.0123	5.04053	5.13517	5.3248	2.07452	2.57282	2.55852	0.984681	-0.0213263	normal	0.00211719	-1.10394	down	0.000532092	-1.2684	down
c29746.graph_c0	0.0256599	0.0258665	0.0514082	0.0284776	0.231444	0.0572559	0.398946	0.627206	0.332608	0.668246	0.5997	normal	0.120441	1.02463	normal	0.000338112	2.63076	up
c29756.graph_c0	154.126	135.515	120.642	75.0669	65.9617	66.7031	47.7672	41.7668	41.2945	1.74411e-11	-0.977379	normal	0.00210002	-0.637891	normal	2.59275e-27	-1.66799	down
c29771.graph_c0	0.731306	0.594929	0.398413	2.26397	1.67797	1.66042	0.997366	0.960009	1.43277	0.00533154	1.31759	up	0.782742	-0.53755	normal	0.698914	0.722254	normal
c29839.graph_c0	1.96298	0.892394	1.54225	4.22892	3.86223	4.76655	7.76616	6.83526	6.93359	4.61504e-08	1.46365	up	0.0586717	0.609148	normal	1.13141e-11	2.1309	up
c29896.graph_c0	0.731306	0.840661	0.69401	0	0	0	0	0	0	0.00219153	-1.65484	down			--	0.00469911	-2.4637	down
c29921.graph_c0	0	0	0	0.213582	0.24591	0.229024	3.04529	2.72642	2.31546	0.748068	0.244477	normal	0.0132943	1.33806	normal	7.37077e-05	3.14163	up
c29983.graph_c0	30.8945	34.105	32.2843	7.87405	6.11881	9.57605	4.06925	7.56487	7.93142	3.69119e-27	-1.94694	down	0.782742	-0.253832	normal	1.2888e-18	-2.29273	down
c30033.graph_c1	1.47544	1.69426	1.94066	0.71194	0.622007	0.615501	0	0	0.127926	0.0356471	-1.11972	normal	0.213238	-0.814404	normal	1.57378e-05	-3.23468	down
c30039.graph_c0	0	0	0	1.29573	0.419493	0.543931	0.571823	0	0	0.000680771	1.79816	up	0.262545	-0.826015	normal	0.698914	0.459474	normal
c30072.graph_c0	77.1207	77.1727	90.2856	1219.2	1226.22	1202.96	35.5328	36.9027	39.3884	0	3.89252	up	0	-4.99322	down	1.34853e-13	-1.15919	down
c30073.graph_c0	38.477	41.0243	32.4257	13.2706	12.1653	17.3056	8.88321	9.62569	11.6924	1.40616e-16	-1.33885	down	0.472152	-0.477583	normal	6.132e-17	-1.89442	down
c30124.graph_c0	8.13417	6.80289	7.12003	3.88719	4.8748	5.11009	2.55326	2.49602	3.17257	7.69537e-05	-0.607895	normal	0.00612178	-0.776341	normal	1.71416e-11	-1.45096	down
c30138.graph_c0	0.641496	0	1.05387	1.26725	2.15533	1.63179	3.65701	8.05127	4.08084	0.412684	0.77903	normal	0.133421	0.984106	normal	0.000929071	2.38187	up
c30235.graph_c0	12.2141	10.851	12.1323	6.57832	6.92887	5.61108	1.11705	2.18882	2.2515	1.15668e-07	-0.82916	normal	3.75237e-07	-1.58973	down	5.79766e-22	-2.61727	down
c30247.graph_c0	50.396	59.7257	39.0702	27.6233	32.1997	22.0722	13.5509	29.4275	29.3207	0.000299363	-0.894454	normal	0.932579	-0.104265	normal	0.00763355	-1.03493	down
c30348.graph_c0	0	0.116399	0	0.370209	0.216979	0.257652	1.26333	0.896008	1.31764	0.204476	0.909382	normal	0.0709318	1.09652	normal	3.08191e-05	3.0737	up
c30402.graph_c0	0	0.051733	0.0642602	0.170866	0.737729	0	0.345753	1.04961	0.511704	0.748068	0.344793	normal	0.249857	0.87691	normal	0.00623097	2.3281	up
c30463.graph_c0	5.60668	5.0957	6.02761	2.39212	2.06853	2.54789	2.03463	5.06885	4.78443	0.000357258	-1.09196	down	0.782742	0.511955	normal	0.627011	-0.513208	normal
c30479.graph_c0	0	0	0.115668	0.996716	0.390562	0.343535	2.64634	2.59842	2.13637	0.0628616	1.13555	normal	0.037885	1.17774	normal	5.51313e-07	3.57842	up
c30525.graph_c0	0.0898095	0.0258665	0.154225	1.48083	1.07043	1.44571	2.9788	2.15042	2.60969	5.50051e-13	2.91857	up	0.0806481	0.740984	normal	1.86165e-16	4.11367	up
c30536.graph_c0	0	0	0	0	0	0	0.731402	0.460804	0.908275			--	0.00673894	1.37239	up	0.000488377	2.86569	up
c30649.graph_c0	0.0513197	0.206932	0.0642602	0.669223	0.867917	0.687071	0.797893	0.281603	1.36881	0.000957019	1.7123	up	0.988408	0.0340489	normal	0.0184828	1.98758	normal
c30681.graph_c0	0.243769	0.129332	0.154225	0.726179	1.48992	1.57454	9.37524	12.1985	12.9077	0.0180881	1.38113	normal	1.4271e-13	2.57464	up	2.13309e-20	4.92184	up
c30783.graph_c2	2.29656	2.18572	2.00492	4.48522	5.71378	4.53753	6.06398	3.86563	5.8846	0.000988703	1.07823	up	0.988408	0.0376895	normal	0.0181566	1.13961	normal
c30784.graph_c0	0	0.581996	0.514082	0.612268	0.853451	0	1.27663	2.82883	3.44121	0.855676	0.207972	normal	0.0941116	1.06588	normal	0.00946876	2.05689	up
c30836.graph_c0	7.08212	6.32436	11.117	21.1019	11.7747	15.044	51.7167	35.0339	35.9344	0.00930226	0.877744	normal	3.15583e-05	1.21281	up	1.82908e-13	2.21079	up
c30850.graph_c0	1.15469	1.55199	1.11813	0.768895	0.405028	0.500989	4.78736	5.77285	6.89521	0.289508	-0.784448	normal	3.08288e-10	2.41144	up	1.07422e-06	2.01052	up
c30876.graph_c0	168.803	164.614	167.745	1155.51	1139.72	1153.42	46.9028	40.4868	40.834	0	2.82661	up	0	-4.80296	down	6.26017e-154	-2.01871	down
c30876.graph_c1	168.649	171.56	160.612	1106.82	1037.36	1034.24	39.9212	45.2868	45.3882	0	2.6922	up	0	-4.63773	down	3.06104e-100	-1.98707	down
c30883.graph_c0	0.449048	0.155199	0.0899643	1.05367	1.44653	0.458047	0	0	0	0.0405215	1.2264	normal	0.00327729	-1.4591	down	0.365386	-1.19926	normal
c30886.graph_c0	0	0.0905327	0	5.15444	4.65782	6.16932	3.53732	3.71203	4.89957	4.45652e-22	4.06387	up	0.782742	-0.381521	normal	9.43126e-12	4.43167	up
c30888.graph_c0	0	0	0	0	0	0	1.99473	1.49761	1.49673			--	0.00212807	1.52367	up	0.000128037	3.06507	up
c30986.graph_c0	0	0	0	0	0.130187	0.114512	1.64898	0.332803	1.5607	0.748068	0.136676	normal	0.0543955	1.10797	normal	0.00102404	2.74714	up
c30996.graph_c0	0.359238	0.931194	0.436969	3.78752	5.07731	3.56418	4.50809	5.26085	5.93577	3.3768e-05	1.93823	up	0.793935	0.232496	normal	9.32416e-05	2.49942	up
c31120.graph_c0	0	0	0	0.398686	1.0415	1.11649	0	0	0	0.000455206	1.84773	up	0.0182991	-1.21523	normal			--
c31183.graph_c0	0	0	0.0514082	0.071194	0.0867917	0.0715699	1.40961	0.985609	1.18971	0.608496	0.593786	normal	3.67364e-09	2.4454	up	1.42636e-12	4.37852	up
c31392.graph_c0	0	0	0	0.185104	0	0	0.771296	0.371203	0.716386	0.748068	0.166828	normal	0.0794898	1.05915	normal	0.000515134	2.85703	up
c31590.graph_c0	0	0	0	0.327492	0.433958	0.114512	0.492034	0.448004	0.511704	0.00115123	1.73162	up	0.782742	0.369791	normal	6.68121e-05	3.15468	up
c31602.graph_c0	0.872435	0.219865	0.809679	0.0996716	0.216979	0.14314	0.22607	0.0768007	0.0511704	0.00665002	-1.37626	down	0.927127	-0.142215	normal	0.0196526	-1.80694	normal
c31604.graph_c0	0.0769796	0.129332	0.179929	0.569552	0.332701	0.672757	0.385648	0.294403	0.0767556	0.000403994	1.59606	up	0.457334	-0.73606	normal	0.698914	0.662951	normal
c31627.graph_c0	1.16752	1.65546	0.873939	1.02519	0.202514	0.186082	0	0	0	0.507341	-0.716104	normal	0.678596	-0.45384	normal	0.00711494	-2.37934	down
c31642.graph_c0	0.192449	0	0	0.227821	0.405028	0.357849	1.40961	1.63841	2.08519	0.687778	0.535052	normal	0.0648052	1.12443	normal	0.000375519	2.76749	up
c31712.graph_c0	0	0	0	0	0.0867917	0	1.06386	1.10081	1.01062			--	0.00120457	1.61253	up	1.89729e-05	3.31753	up
c31821.graph_c0	0.0769796	0.051733	0.218485	1.15334	1.31634	1.20237	0.0265964	0.268802	0.063963	9.34719e-13	2.74032	up	3.41731e-07	-2.19951	down	0.998523	0.00283131	normal
c31905.graph_c0	0	0	0	1.49507	1.43206	0.801583	0	0	0	1.24586e-08	2.76463	up	1.89198e-05	-2.01014	down			--
c31927.graph_c0	0	0	0	0.24206	0.954708	0.601187	0.14628	0.371203	0.626838	0.00242599	1.63121	up	0.782742	-0.339308	normal	0.113863	1.65646	normal
c31988.graph_c0	1.87317	0.646662	1.91495	0	0.0867917	0	0	0	0	1.96627e-07	-2.53855	down			--	8.11987e-07	-3.68434	down
c32084.graph_c0	0.128299	0.142266	0.167077	0.313254	0	0	5.13311	8.21767	8.09772	0.980037	-0.0491118	normal	5.24563e-12	2.93651	up	3.9576e-12	4.1894	up
c32085.graph_c0	0	0	0.179929	0.0996716	0.24591	0.400791	1.5027	0.921608	1.25368	0.748068	0.435987	normal	0.342396	0.814746	normal	0.00619847	2.37186	up
c32104.graph_c0	0	0	0	0	0.0723264	0	0.877682	0.281603	0.281437			--	0.0926691	0.990918	normal	0.00498613	2.45258	up
c32266.graph_c0	0	0	0	0	0	0.0715699	0.319157	0.371203	0.307023	0.748068	0.134973	normal	0.156445	0.917973	normal	0.00430123	2.48134	up
c32349.graph_c0	0.0898095	0	0	0.697701	0.940243	0.314907	0.611718	0.921608	1.11296	0.0153823	1.38425	normal	0.896324	0.180383	normal	0.00947942	2.29331	up
c32406.graph_c0	0.243769	0	0	0	0.231444	0.400791	1.02396	2.57282	1.95727	0.748068	0.253082	normal	0.00793447	1.41069	up	0.000126254	2.85573	up
c32769.graph_c0	2.00147	2.23745	1.74788	0.754656	1.20062	1.46003	0.651612	0.256002	0.255852	0.276762	-0.656459	normal	0.350546	-0.820159	normal	0.00217016	-1.97487	down
c32821.graph_c0	1.5011	1.52612	1.20809	0.398686	0.564146	0.572559	0.212771	0	0	0.0339998	-1.11257	normal	0.43814	-0.694178	normal	0.000135324	-2.83418	down
c32928.graph_c0	2.51467	1.29332	2.78889	0	0.144653	0.701385	0	0	0	0.00143166	-1.66051	down	0.782742	-0.318701	normal	1.32449e-05	-3.36288	down
c32936.graph_c0	0	0	0	0	0.867917	0.629815	1.06386	1.72802	1.06179	0.134896	0.902765	normal	0.782742	0.545266	normal	0.000721256	2.80284	up
c32941.graph_c0	0	0	0.179929	1.908	2.70501	1.46003	2.69954	4.36484	4.19597	5.17682e-05	2.08347	up	0.782742	0.570608	normal	8.25687e-07	3.5437	up
c32948.graph_c0	1.7577	1.12519	0.50123	11.7897	6.9144	7.18562	18.8702	22.8098	17.4107	2.03273e-12	2.45159	up	0.000790413	1.01846	up	2.2534e-23	3.75178	up
c33001.graph_c0	0	0.0258665	0.192781	0.213582	0.419493	0.357849	1.03726	1.02401	0.895482	0.0521637	1.20757	normal	0.0828945	1.00702	normal	1.337e-05	2.86557	up
c33033.graph_c0	0.141129	0.297465	0.449821	1.56627	1.67797	1.97533	0	0	0	5.67508e-12	2.27977	up	4.04963e-18	-3.58197	down	0.00223971	-2.60627	down
c33038.graph_c0	0	0	0	0.0284776	0.347167	0.329221	0.837787	0.384003	0.946653	0.0031699	1.59068	up	0.273978	0.863238	normal	1.357e-07	3.8596	up
c33056.graph_c0	0.590177	0.323331	0.359857	0.11391	0.115722	0.114512	0.345753	0.153601	0.332608	0.0022585	-1.33203	down	0.797244	0.261723	normal	0.129474	-1.07527	normal
c33107.graph_c0	129.339	136.653	132.749	34.6145	39.7795	41.2958	114.617	90.7784	96.6353	4.43526e-183	-1.74395	down	4.71653e-31	1.29026	up	2.41572e-06	-0.45482	normal
c33155.graph_c0	7.78777	5.08277	9.81896	9.36913	13.1055	10.9645	3.13838	4.71044	2.96788	0.132295	0.533653	normal	0.000179528	-1.37219	down	0.0643205	-1.01892	normal
c33183.graph_c0	15.1008	11.0709	12.7364	35.6539	24.4608	22.9024	23.8437	19.2258	16.3873	4.45825e-06	1.04509	up	0.471002	-0.452306	normal	0.268157	0.556949	normal
c33239.graph_c0	1.34714	1.38386	1.14383	0.170866	0.231444	0.200396	0.172877	0	0.102341	0.00146101	-1.64592	down	0.782742	-0.211596	normal	0.000974734	-2.56207	down
c33356.graph_c0	0.205279	0.206932	0.449821	1.15334	1.09936	1.3312	1.23673	1.44641	1.89331	9.80443e-14	2.17828	up	0.782742	0.167461	normal	7.85061e-10	2.40852	up
c33402.graph_c0	0	0	0	0.911283	0.477354	0.429419	0.718103	0.921608	1.24088	0.00171419	1.67954	up	0.782742	0.320549	normal	0.000240052	2.97415	up
c33441.graph_c0	6.83835	5.31557	3.22586	12.5871	7.84018	9.20389	11.4365	16.1409	11.0656	0.0124495	0.854211	normal	0.782742	0.29141	normal	0.0048591	1.19032	up
c33469.graph_c1	0	0	0	1.69442	1.4176	0	1.75536	3.57123	2.89113	0.551942	0.488846	normal	0.63278	0.676992	normal	7.77567e-06	3.42796	up
c33510.graph_c0	0	0	0	0.654985	1.7069	0.415105	0.345753	0.665606	0.524497	0.00387165	1.56376	up	0.782742	-0.359585	normal	0.139825	1.58808	normal
c33562.graph_c0	31.1896	35.9803	33.1454	60.102	51.1348	61.6789	83.2734	71.5398	76.052	1.71479e-15	0.8226	normal	0.0054793	0.328955	normal	1.16517e-32	1.14139	up
c33570.graph_c0	1.43695	0.569063	0.218485	5.52465	5.32322	4.5089	2.36708	2.76482	2.13637	9.55256e-06	1.97054	up	0.350509	-0.754959	normal	0.320215	1.18854	normal
c33574.graph_c0	0	0	0	0	0	0	0.864384	0.652806	0.716386			--	0.00761724	1.35598	up	0.000583183	2.83648	up
c33598.graph_c0	0	0.116399	0	0.398686	0.810055	0.558245	7.87254	11.2257	10.2213	0.129425	0.981258	normal	2.14942e-14	2.87703	up	2.42031e-18	5.25642	up
c33684.graph_c0	0	0	0	0.0427164	0.0578611	0	0.704805	1.19041	0.498912	0.748068	0.136429	normal	0.000645219	1.68741	up	3.31136e-06	3.52752	up
c33712.graph_c0	4.51613	4.56544	5.60349	8.3297	5.72825	5.66833	13.2716	16.4609	12.7798	0.659443	0.395559	normal	0.0194256	0.910921	normal	0.00012099	1.40935	up
c33729.graph_c0	0.564517	0.43973	0.616898	3.16101	1.66351	1.63179	3.51073	3.66083	3.53076	0.000250874	1.57072	up	0.761407	0.500716	normal	2.16131e-06	2.32525	up
c33778.graph_c0	0.153959	0.0258665	0.0771123	0.11391	0.0433958	0.14314	1.06386	0.601605	0.58846	0.970526	0.0879415	normal	0.00561768	1.44515	up	0.0012419	2.28573	up
c33889.graph_c0	0	0	0	0.854328	0.650937	0.672757	0.704805	0.512005	0.255852	2.44574e-07	2.5534	up	0.782742	-0.382363	normal	0.00140674	2.68993	up
c33891.graph_c0	0.551687	0.413864	0.488378	1.28149	2.06853	1.46003	1.27663	1.26721	1.31764	0.00348284	1.2533	up	0.805192	-0.222515	normal	0.186113	1.05876	normal
c33979.graph_c0	0.0256599	0	0	0.0569552	0	0	0.492034	0.601605	0.741971	0.919318	0.0681791	normal	9.12437e-06	2.0748	up	1.59037e-07	3.70277	up
c33988.graph_c0	3.46408	2.84531	3.02023	2.84776	1.30187	1.67474	0.811191	0.473604	0.665215	0.0824496	-0.654373	normal	0.0527492	-1.06964	normal	5.34727e-06	-2.0904	down
c34004.graph_c0	0.962245	0.866528	0.745418	0.498358	0.361632	0.21471	0.718103	0.512005	0.486119	0.00656458	-1.0445	down	0.782742	0.400421	normal	0.515331	-0.603194	normal
c34130.graph_c0	1.42412	2.85825	2.18485	3.90143	2.71947	1.63179	6.51612	12.1473	11.4622	0.771235	0.231972	normal	0.000564733	1.38996	up	1.56102e-05	1.87637	up
c34146.graph_c0	0.590177	0.465597	0.436969	0.797373	0.737729	0.887467	1.17024	1.03681	1.2153	0.0264668	0.692996	normal	0.782742	0.359412	normal	0.00261463	1.08119	up
c34147.graph_c0	3.01503	1.03466	1.05387	0.412925	0.289306	0.171768	0	0	0.166304	0.0146364	-1.40897	normal	0.782742	-0.197191	normal	0.00391783	-2.46238	down
c34173.graph_c0	0.0513197	0	0	0.911283	0.76666	0.0715699	0.172877	0.268802	0.396571	0.00293349	1.62448	up	0.782742	-0.463944	normal	0.259542	1.40741	normal
c34191.graph_c0	8.09569	10.6829	7.92971	10.8072	14.0024	9.63331	18.8968	19.917	23.9605	0.403237	0.357135	normal	0.0107311	0.75169	normal	2.16016e-05	1.14606	up
c34202.graph_c0	1.12903	0.775995	1.56795	2.67689	3.24022	1.08786	1.44951	2.45762	2.776	0.00949446	1.17581	up	0.807886	-0.184396	normal	0.0106691	1.14923	normal
c34215.graph_c0	11.842	12.2607	11.0913	6.66376	8.86721	9.01781	23.724	27.0978	29.6405	0.00914904	-0.471262	normal	1.77338e-18	1.56541	up	8.27609e-12	1.12451	up
c34219.graph_c0	1.83468	2.81945	1.96636	7.64623	8.69363	6.26952	3.84318	5.23525	4.70768	7.71847e-11	1.66594	up	0.0847095	-0.693615	normal	0.0651323	0.934735	normal
c34223.graph_c0	223.78	270.15	222.674	656.366	747.262	758.626	1632.26	946.812	959.535	2.70661e-62	1.54865	up	0.0961586	0.648046	normal	2.16086e-14	2.1823	up
c34242.graph_c0	0.615837	0.853594	0.50123	3.17525	3.47167	2.80554	12.0216	16.8322	17.9992	4.61015e-08	1.94039	up	2.19279e-16	2.02996	up	1.00342e-35	4.24562	up
c34266.graph_c0	0.654326	0.724262	0.848235	0.996716	0.708799	1.24532	0.252666	0.192002	0.29423	0.336209	0.588969	normal	0.0082259	-1.33718	down	0.205401	-1.15546	normal
c34268.graph_c0	0.821115	0.840661	1.18239	0.213582	0.694333	0.314907	0.14628	0.230402	0.217474	0.153314	-0.866908	normal	0.782742	-0.513767	normal	0.00846268	-1.89075	down
c34268.graph_c1	1.15469	1.06053	1.11813	0.598029	0.665403	0.386477	0.0930875	0.166402	0.217474	0.0012946	-0.908455	normal	0.00720882	-1.3107	down	4.50472e-10	-2.6562	down
c34277.graph_c1	3.42559	3.25918	2.28766	0.455641	0.824521	0.715699	0	0	0	0.000122856	-1.65467	down	0.107783	-0.906958	normal	5.04402e-09	-4.14349	down
c34297.graph_c0	1.02639	0.400931	0.102816	4.88391	2.97985	2.16141	3.45753	5.20965	2.00844	0.000134855	1.85158	up	0.987586	0.0556863	normal	0.00230077	2.191	up
c34375.graph_c0	1.10337	0.801861	1.09242	1.95072	1.99621	1.08786	16.769	21.2738	21.0566	0.634265	0.56683	normal	3.52084e-24	2.98538	up	1.33708e-29	3.97833	up
c34376.graph_c0	0.436218	0.569063	1.04102	0	0	0.0429419	0	0.0896008	0	8.04588e-05	-2.03666	down	0.955909	0.0448057	normal	0.00227188	-2.49537	down
c34401.graph_c0	0.833945	1.84945	0.514082	4.89815	4.74461	4.07948	2.02133	2.61122	3.09581	2.99833e-06	1.74425	up	0.313434	-0.69288	normal	0.290979	1.01374	normal
c34432.graph_c0	0	0	0.244189	0.11391	0.144653	0.844525	1.62238	1.66402	1.65025	0.705053	0.525131	normal	0.173369	0.959353	normal	0.000758877	2.6572	up
c34439.graph_c0	0	0	0	0	0	0	2.40698	2.66242	2.45618			--	3.71047e-05	1.95273	up	1.70521e-06	3.59475	up
c34472.graph_c0	4.52896	3.80238	5.15367	2.15006	1.93835	1.91807	0.531928	0.499205	0.396571	0.00909508	-0.784394	normal	0.00173747	-1.44085	down	1.70347e-09	-2.6547	down
c34502.graph_c0	0	0.452664	0.269893	1.96495	3.77544	1.14512	6.96826	5.61925	3.59472	0.00390934	1.59577	up	0.407016	0.756242	normal	4.41077e-06	3.1864	up
c34553.graph_c0	9.59679	10.5923	9.48481	2.80504	4.64335	2.73397	0.731402	0.460804	0.690801	1.51556e-12	-1.44238	down	3.94793e-05	-1.69989	down	7.88716e-26	-3.59697	down
c34587.graph_c0	1.42412	1.61666	1.46513	6.05149	5.81504	4.88107	2.51336	4.19844	3.15977	1.07575e-12	1.80581	up	0.0649453	-0.737939	normal	0.0451987	1.01556	normal
c34656.graph_c0	0	0	0	0.911283	1.56225	0.629815	1.34312	2.17602	1.02341	6.98107e-05	2.05681	up	0.782742	0.289818	normal	2.40507e-05	3.29059	up
c34691.graph_c0	0.166789	0.258665	0.308449	0.199343	0	0.100198	1.10375	1.68962	1.97006	0.748068	-0.324548	normal	0.00268474	1.53516	up	0.00897586	1.98912	up
c34711.graph_c0	4.51613	3.06518	2.62182	1.3954	1.64904	1.14512	0.51863	1.28001	0.831519	0.00250471	-1.21848	down	0.782742	-0.462716	normal	0.000576864	-2.0184	down
c34716.graph_c0	2.07845	0.853594	1.40087	21.3155	19.1086	21.7143	0.944173	0.409604	0.844312	2.74811e-41	3.50175	up	5.5685e-35	-3.95333	down	0.687017	-0.851919	normal
c34729.graph_c0	3.95162	3.73771	4.88378	1.3954	1.48992	1.30257	1.74207	1.10081	2.03402	0.00249654	-1.27528	down	0.956656	0.0992815	normal	0.0547381	-1.23733	normal
c34793.graph_c0	11.7394	12.8039	15.718	5.56737	5.14964	9.3184	7.07465	6.15686	5.99973	0.00531934	-0.883478	normal	0.900796	-0.11345	normal	1.77164e-05	-1.08745	down
c34835.graph_c0	0	0	0	0.455641	0.853451	0.558245	0.239368	0.921608	0.63963	0.00293919	1.60489	up	0.988408	-0.0549812	normal	0.0185478	2.16561	normal
c34837.graph_c0	0.885265	0.892394	1.16954	1.79409	1.83709	0.944722	2.65964	2.52162	2.32825	0.0400075	0.730663	normal	0.177254	0.621575	normal	2.15118e-05	1.42351	up
c34954.graph_c0	1.27016	1.42266	0.938199	0.398686	1.4176	0.930408	0.0930875	0.102401	0.102341	0.748068	-0.295948	normal	0.081914	-1.05168	normal	0.00344044	-2.36385	down
c34968.graph_c0	111.851	128.052	133.224	99.2017	99.2173	107.054	70.5736	58.0613	58.6669	0.00147102	-0.278395	normal	1.67655e-07	-0.71912	normal	1.45356e-15	-1.03107	down
c35017.graph_c1	1.28299	1.22866	0.526934	0.384447	0.144653	0.529617	0	0	0	0.326411	-0.833533	normal	0.631896	-0.477254	normal	0.00398861	-2.49646	down
c35045.graph_c0	1.05205	0.400931	0.115668	0.170866	0	0.229024	0	0	0	0.517783	-0.689996	normal	0.782742	-0.367307	normal	0.00295832	-2.55636	down
c35092.graph_c0	0.269429	0.0905327	0.0514082	0.626507	0.622007	1.08786	0.425543	0.435204	0.102341	0.00206485	1.58867	up	0.491465	-0.73981	normal	0.698914	0.678814	normal
c35304.graph_c0	0.0769796	0	0.154225	0.341731	0.448424	0.415105	0.691507	0.588805	0.562875	0.00287672	1.56292	up	0.782742	0.370385	normal	0.00128807	2.27907	up
c35328.graph_c0	0.153959	0.672529	0.50123	1.35269	1.05597	1.48865	2.12771	2.30402	2.34105	0.0154248	1.24018	normal	0.782742	0.483017	normal	0.00147211	1.95236	up
c35331.graph_c0	0	0.103466	0.12852	1.08215	1.28741	0.629815	0.944173	1.45921	0.601252	0.00570666	1.54725	up	0.990207	-0.022853	normal	0.0357369	1.97327	normal
c35346.graph_c0	0.564517	0.297465	0.488378	0.284776	0	0.0429419	0	0	0	0.186232	-0.963369	normal	0.782742	-0.38864	normal	0.00105704	-2.73893	down
c35417.graph_c0	0.577347	0.685462	1.15668	0.968238	0.260375	0.601187	0	0	0	0.910966	-0.157312	normal	0.0690841	-0.989756	normal	0.0025507	-2.58172	down
c35440.graph_c0	0	0	0	0.46988	0	0.128826	0.305859	1.56161	0.831519	0.748068	0.35256	normal	0.645055	0.629732	normal	0.00937349	2.32095	up
c35524.graph_c0	0.782626	0.271598	0	1.8368	1.43206	0.959036	56.6903	72.0262	77.3825	0.0971672	1.09274	normal	5.84019e-77	4.83237	up	2.35391e-61	6.69014	up
c35624.graph_c0	6.60741	7.95395	7.44133	5.73823	4.67228	3.23496	12.0349	17.7026	14.0335	0.379093	-0.567416	normal	0.00125893	1.31484	up	0.0492125	0.922173	normal
c35624.graph_c1	113.506	124.069	115.36	124.575	120.828	126.092	287.068	278.057	299.91	0.538428	0.0921173	normal	2.57886e-46	1.15972	up	4.82312e-51	1.23996	up
c35641.graph_c0	2.86107	3.11691	3.36723	2.73385	2.24212	2.59083	1.34312	1.44641	1.39439	0.596255	-0.235652	normal	0.0065999	-0.855115	normal	1.82761e-05	-1.1792	down
c35728.graph_c0	1.03922	0.620796	0.642602	1.3954	1.24401	1.5316	2.91231	4.01924	4.59255	0.367894	0.679028	normal	0.0201551	1.07578	normal	4.85596e-05	2.01304	up
c35745.graph_c0	0	0.206932	0.102816	0.811611	0.838986	0.386477	0.172877	0.588805	0.473326	0.00139819	1.66461	up	0.782742	-0.457124	normal	0.402246	1.202	normal
c35756.graph_c0	0	0.103466	0	1.06791	0.694333	0.730013	0.51863	0.793607	0.716386	9.79443e-06	2.21656	up	0.818731	-0.239707	normal	0.0047179	2.37945	up
c35761.graph_c0	3.59238	3.01345	2.68608	3.20373	2.7484	2.79123	1.82185	1.11361	0.88269	0.981666	-0.034996	normal	0.0150288	-1.03526	normal	0.00481567	-1.23824	down
c35768.graph_c0	0.115469	0.129332	0.141372	0.840089	0.824521	1.01629	2.89901	3.23843	2.2515	0.0625542	1.1789	normal	0.135237	0.975155	normal	1.98237e-05	3.02013	up
c35769.graph_c0	0.641496	0.129332	0.154225	1.2103	2.34337	1.57454	0.385648	0.460804	0	0.00949841	1.44178	up	0.0878173	-1.06772	normal	0.982966	-0.0834594	normal
c35777.graph_c0	0.0898095	0	0.0642602	0	0	0	0.984068	0.857608	0.511704	0.748068	-0.167794	normal	0.000861156	1.63094	up	0.00193185	2.46465	up
c35808.graph_c0	17.3204	22.5168	19.9592	46.7887	42.4411	44.8743	40.5861	36.1859	41.9981	9.87342e-33	1.18879	up	0.323477	-0.24108	normal	2.23481e-09	0.926051	normal
c35823.graph_c0	26.8787	26.552	26.1282	31.781	22.8985	33.9384	15.9579	12.1345	10.6818	0.748068	0.139234	normal	0.000429042	-1.06294	down	0.000646449	-1.03178	down
c35845.graph_c0	7.98022	7.08742	7.73693	4.98358	6.59617	8.10171	2.73943	3.37923	2.75041	0.505221	-0.31189	normal	0.00955503	-1.0251	down	1.33768e-05	-1.49393	down
c35892.graph_c0	24.3384	19.0636	19.9849	13.7404	7.20371	7.09973	11.6226	14.8865	11.8715	0.00740061	-1.05924	down	0.782742	0.350312	normal	0.387653	-0.688319	normal
c35916.graph_c0	7.59532	7.54008	7.06862	28.8478	29.7551	25.0924	40.5595	45.9652	49.9423	3.83323e-40	1.8944	up	0.000135267	0.621996	normal	6.03093e-48	2.52775	up
c35935.graph_c0	0.141129	0.116399	0.218485	0.256298	0.0433958	0	1.01066	1.86882	1.57349	0.831703	-0.232511	normal	5.51603e-06	2.07289	up	3.71694e-06	2.65396	up
c35988.graph_c0	10.5077	8.47128	10.7957	13.1139	16.7219	19.3668	24.0432	27.9299	21.6707	0.00113906	0.706354	normal	0.128207	0.504742	normal	4.6535e-07	1.22712	up
c35993.graph_c0	0.243769	0.0646662	0.295597	0.213582	0.173583	0.443733	2.30059	1.99682	2.64807	0.849812	0.221231	normal	0.000114728	1.78436	up	4.8724e-06	2.76842	up
c36011.graph_c1	0	0	0	0	0	0	3.44424	3.63523	3.32608			--	0.0249323	1.17818	normal	0.0026086	2.57732	up
c36078.graph_c0	10.2896	8.07035	7.2614	2.1643	1.02703	1.66042	0.252666	0	0.140719	1.01616e-10	-2.06298	down	0.0232504	-1.24935	normal	1.17257e-15	-4.61213	down
c36120.graph_c0	19.5143	19.9431	19.1881	12.4305	10.2703	9.69056	6.10388	5.67045	7.18944	1.3825e-08	-0.798028	normal	0.00688256	-0.776959	normal	5.95099e-16	-1.64909	down
c36122.graph_c0	239.034	244.956	230.039	91.3561	94.6463	97.335	77.9275	94.7977	94.6525	1.53137e-169	-1.30747	down	0.782742	-0.129827	normal	6.82499e-53	-1.45472	down
c36156.graph_c0	0.0769796	0.129332	0	0	0	0	0.611718	0.755207	0.319815	0.748068	-0.286374	normal	0.00317114	1.47238	up	0.0246107	1.95531	normal
c36161.graph_c0	2.30939	2.22452	2.39048	22.184	17.7055	23.1314	55.8392	38.9764	46.015	7.83453e-24	2.85253	up	2.98194e-06	1.06292	up	8.25546e-39	4.08817	up
c36161.graph_c1	8.62171	9.89394	9.54907	54.9902	51.7568	54.98	102.303	98.2793	98.0681	3.15335e-122	2.53002	up	7.08143e-17	0.805177	normal	1.3776e-154	3.33496	up
c36218.graph_c1	16.0502	17.641	16.7077	28.5061	27.7299	21.199	174.233	197.288	211.104	0.0077068	0.590003	normal	1.38244e-80	2.79393	up	1.84281e-113	3.44432	up
c36239.graph_c0	0	0	0	0	0	0	4.24213	4.03204	3.47959			--	0.00158834	1.55995	up	9.16212e-05	3.11171	up
c36256.graph_c0	52.0382	53.5954	53.5673	46.2618	49.7606	44.6024	24.5219	26.4194	24.8432	0.394205	-0.166536	normal	3.44141e-07	-0.895558	normal	7.55175e-12	-1.10535	down
c36265.graph_c1	0.230939	0.387997	0.231337	1.60898	1.76476	2.20435	1.84845	1.53601	1.94448	1.17107e-08	2.20741	up	0.924767	-0.117642	normal	6.11069e-05	2.23767	up
c36269.graph_c0	0	0	0	0.156627	0.188049	0	2.59315	2.94403	1.84214	0.748068	0.136429	normal	0.000764743	1.67005	up	4.32436e-06	3.49422	up
c36287.graph_c0	2.16826	2.81945	3.32868	21.942	19.3835	21.2706	259.741	275.382	279.672	3.84318e-76	2.88006	up	0	3.58266	up	0	6.50799	up
c36338.graph_c0	1.20601	1.39679	1.34946	0.156627	0.347167	0.658443	0.265964	0.140801	0.562875	0.00902713	-1.25537	down	0.960572	-0.0916334	normal	0.0270653	-1.55641	normal
c36364.graph_c0	0	0	0	0.783134	0.462889	0.959036	5.14641	6.13126	5.97415	0.0131409	1.37261	normal	1.44618e-06	2.00758	up	2.62152e-13	4.84286	up
c36366.graph_c0	0	0	0.102816	0.199343	0.115722	0	0.811191	2.30402	0.729179	0.81246	0.151629	normal	0.045805	1.15123	normal	0.00149719	2.62799	up
c36369.graph_c0	0.179619	0	0	0	0.24591	0.28628	1.06386	1.24161	0.844312	0.748068	0.32989	normal	0.081935	1.08684	normal	0.00171155	2.49682	up
c36383.graph_c0	0	0	0.192781	0	0.115722	0	0.811191	0.755207	2.14916	0.960499	-0.0497803	normal	0.00666186	1.39984	up	0.00280552	2.46831	up
c36397.graph_c0	0	0	0	0.370209	0.216979	0.200396	8.53745	10.8801	10.1701	0.748068	0.332106	normal	1.45713e-13	3.02513	up	2.29891e-15	5.12162	up
c36398.graph_c0	0.0641496	0.103466	0	0.341731	0.665403	0.500989	1.06386	1.33121	1.81655	0.000478902	1.80411	up	0.0436462	1.04218	normal	5.66422e-09	3.54681	up
c36409.graph_c0	59.0947	55.988	58.4896	36.4798	39.2588	36.9014	10.2928	11.2001	13.2276	4.89426e-20	-0.578665	normal	6.55027e-38	-1.73643	down	9.43951e-83	-2.36572	down
c36424.graph_c0	6.71005	6.84169	4.40825	38.9573	30.4205	29.0144	4.60118	7.01446	7.2662	2.90221e-25	2.29335	up	1.36954e-14	-2.12938	down	0.99705	0.022687	normal
c36453.graph_c0	0.269429	0.232798	0.269893	0.156627	0.0578611	0.0572559	1.75536	1.34401	0.895482	0.652873	-0.629962	normal	6.33165e-05	1.89508	up	0.00247442	1.91868	up
c36509.graph_c1	0	0	0	0.11391	0	0.128826	0.638314	0.678406	0.307023	0.748068	0.281426	normal	0.239585	0.867892	normal	0.00250185	2.58567	up
c36516.graph_c0	6.83835	5.8717	6.01476	5.31107	5.2075	5.72559	15.3461	20.0194	20.417	0.748068	-0.161587	normal	3.85089e-20	1.61836	up	3.11314e-17	1.48755	up
c36517.graph_c0	1.06488	1.11226	0.796827	2.1643	1.46099	2.39043	4.74746	3.95524	2.96788	0.0124978	0.93193	normal	0.105867	0.737573	normal	3.54418e-06	1.78143	up
c36571.graph_c0	0.410558	0.284531	0.591194	0.0854328	0.376097	0.744327	1.62238	2.71362	2.52014	0.984681	-0.0308996	normal	0.00430492	1.44521	up	0.000996453	1.99526	up
c36595.graph_c0	0.692816	1.46146	0.655454	0.968238	0.54968	0.959036	1.90164	2.79043	2.75041	0.892934	-0.14095	normal	0.00249966	1.22041	up	0.00878056	1.23079	up
c36625.graph_c0	0.141129	0	0.179929	0.170866	0.202514	0.515303	1.96814	0.588805	1.34322	0.748068	0.502907	normal	0.139077	1.0003	normal	0.00243722	2.38728	up
c36634.graph_c0	267.119	267.964	268.171	189.917	161.621	190.133	96.412	107.7	102.814	1.60302e-12	-0.545615	normal	3.80545e-16	-0.85544	normal	9.18702e-62	-1.43256	down
c36650.graph_c0	0.590177	0.413864	0.398413	0.441403	0.506285	0.543931	1.43621	1.44641	1.58628	0.92976	0.104801	normal	0.00599727	1.17107	up	0.00143645	1.46552	up
c36726.graph_c0	0.500367	0.400931	0.347005	0.640746	0.462889	0.529617	1.54259	1.92002	1.50953	0.748068	0.2949	normal	0.0843937	1.01443	normal	0.00866799	1.64811	up
c36760.graph_c0	2.1426	3.93171	4.20262	0.427164	0	0.901781	0	0.217602	0.422156	0.000439791	-1.77743	down	0.842605	-0.162131	normal	0.000335272	-2.70317	down
c36760.graph_c2	3.20748	1.91412	2.08203	0.327492	0.188049	0.400791	0.385648	0.396804	0.166304	6.85712e-10	-2.33565	down	0.991029	-0.0166871	normal	4.41442e-07	-2.59773	down
c36783.graph_c0	23.4275	22.7108	20.1906	26.1424	34.1525	28.9858	60.0946	56.7685	60.3939	0.019636	0.419337	normal	3.86715e-08	0.924052	normal	9.35271e-17	1.35445	up
c36801.graph_c0	0.307918	0.0646662	0.154225	0.142388	0.0867917	0.157454	1.88835	1.21601	1.49673	0.919318	-0.13946	normal	0.000649466	1.68364	up	0.000932993	2.31137	up
c36828.graph_c0	0	0.103466	0.12852	2.33516	2.47356	2.69103	2.67294	4.10884	3.4668	9.757e-09	2.70077	up	0.782742	0.296518	normal	5.02494e-08	3.67014	up
c36857.graph_c0	2.77126	2.61252	2.36478	3.58818	4.00688	4.43733	7.68637	9.43369	9.13392	0.000128389	0.667433	normal	5.12199e-08	0.990757	normal	1.45178e-19	1.67737	up
c36864.graph_c0	1.47544	1.97879	1.24665	7.97373	7.56534	8.04445	10.1997	13.1713	12.5495	3.28961e-13	2.11909	up	0.25186	0.510317	normal	7.29901e-15	2.73832	up
c36865.graph_c0	1.53959	2.12105	0.912495	0.227821	0.0867917	0.300594	0.0664911	0	0	6.27641e-05	-1.90259	down	0.782742	-0.416106	normal	1.37002e-06	-3.50997	down
c36968.graph_c0	0.115469	0.0646662	0	0.270537	0.173583	0.157454	1.03726	1.21601	0.767556	0.748068	0.385463	normal	0.170719	0.95795	normal	0.00463465	2.37623	up
c36993.graph_c0	0	0.155199	0	2.37788	0.810055	1.24532	1.4628	2.90563	3.07023	0.00155257	1.71098	up	0.782742	0.391841	normal	0.000131455	2.98264	up
c37001.graph_c0	3.48974	3.19451	3.04593	49.7076	46.1876	43.5145	54.27	69.5174	65.447	6.37901e-174	3.78912	up	0.0206314	0.356274	normal	8.04625e-131	4.16135	up
c37003.graph_c1	0.731306	1.21573	0.62975	2.99015	2.01067	2.03258	1.27663	0.870408	1.5607	0.0037583	1.21893	up	0.380707	-0.72086	normal	0.701843	0.384297	normal
c37037.graph_c0	1.32148	1.86239	1.60651	0.370209	0.376097	0.500989	0.0531928	0	0.0767556	1.0563e-10	-1.73365	down	0.000944151	-1.64428	down	1.94814e-18	-4.40061	down
c37039.graph_c0	445.109	436.006	414.53	692.76	622.224	669.951	190.51	202.575	199.462	1.08231e-33	0.651413	normal	2.77849e-163	-1.80692	down	3.74248e-70	-1.18163	down
c37050.graph_c0	0.0898095	0.051733	0	1.97919	1.54778	2.31886	0.14628	0.115201	0.447741	1.42314e-14	3.31684	up	5.89154e-06	-1.99905	down	0.642438	1.0132	normal
c37241.graph_c0	0.218109	0.155199	0.62975	0.0854328	0	0.257652	10.8247	12.0705	12.5495	0.748068	-0.489226	normal	4.68958e-34	4.34953	up	5.67463e-29	4.65847	up
c37248.graph_c0	18.5906	15.7915	19.9464	8.0022	7.9993	8.86035	4.88044	7.51367	6.44747	6.61857e-13	-1.06067	down	0.466706	-0.433121	normal	4.73869e-12	-1.54997	down
c37301.graph_c0	0	0	0	0.170866	0.202514	0	70.9593	82.7527	98.6182	0.748068	0.136429	normal	1.90565e-82	6.20632	up	1.68621e-51	8.01899	up
c37309.graph_c0	0	0.116399	0	0.313254	0.578611	0.572559	0.757998	1.26721	0.307023	0.00889838	1.48408	up	0.782742	0.323774	normal	0.0034614	2.44342	up
c37326.graph_c0	2.88673	4.15157	3.64998	8.21579	12.2666	10.6782	12.1014	12.7617	14.8394	9.71683e-12	1.51055	up	0.782742	0.251294	normal	1.07827e-10	1.78824	up
c37334.graph_c0	1.52676	1.17693	1.04102	0	0.188049	0	0	0	0	0.00866943	-1.48321	down			--	0.00516454	-2.44469	down
c37348.graph_c0	0.0769796	0.413864	0.102816	0.768895	1.7503	1.27394	0.332455	0.473604	1.5607	0.000909961	1.69286	up	0.782742	-0.384614	normal	0.29082	1.30642	normal
c37351.graph_c0	0	0	0	0.142388	0	0	0.651612	0.678406	0.678008	0.748068	0.134541	normal	0.0944467	1.01417	normal	0.00195974	2.62956	up
c37357.graph_c0	109.042	121.353	123.675	308.099	274.189	286.122	578.1	421.149	405.231	2.51835e-84	1.29495	up	1.36419e-07	0.662035	normal	1.7641e-59	1.94038	up
c37389.graph_c0	0.346408	0.362131	0.347005	1.38116	0.76666	1.34551	2.28729	5.23525	5.1938	0.0223225	1.2346	normal	0.00270085	1.32495	up	5.59767e-09	3.03738	up
c37399.graph_c0	0.128299	0.271598	0.167077	0	0.188049	0.157454	1.62238	1.57441	2.52014	0.91857	-0.112901	normal	0.0136237	1.32255	normal	0.00953995	2.14777	up
c37415.graph_c0	7.74928	6.14329	10.7957	6.74919	4.90373	5.23892	3.97617	1.97122	2.68645	0.371596	-0.467288	normal	0.307666	-0.743959	normal	0.00388287	-1.41261	down
c37427.graph_c0	91.7725	106.441	93.8199	125.301	121.769	112.594	513.643	441.617	476.473	0.000327296	0.307965	normal	2.52701e-109	1.9346	up	6.05458e-144	2.23899	up
c37490.graph_c0	11.6239	13.7739	14.8184	8.81381	9.0408	8.0874	20.5856	29.6707	26.3144	0.0206451	-0.568992	normal	1.2888e-08	1.38632	up	0.000564748	0.869926	normal
c37497.graph_c0	1.55242	2.35385	0.783975	0.156627	0.448424	0	3.29796	2.35522	1.71421	3.46901e-05	-2.07985	down	7.30127e-06	2.08435	up	0.698914	0.508903	normal
c37504.graph_c0	0.821115	0.775995	0.719714	0.412925	0.216979	0.329221	0	0.0512005	0.0511704	0.109827	-0.923652	normal	0.1623	-0.905011	normal	4.86624e-05	-3.00579	down
c37508.graph_c0	0.128299	0.129332	0.0771123	0.398686	0.882382	0.400791	0.0930875	0.0768007	0.179096	0.00209173	1.56867	up	0.0503848	-1.16196	normal	0.99705	0.0204255	normal
c37522.graph_c0	0	0.400931	0	0.455641	1.66351	0.486675	3.53732	2.75202	1.85493	0.443555	0.693122	normal	0.457603	0.759963	normal	0.00327163	2.44384	up
c37532.graph_c0	0.141129	0	0	0	0	0.114512	0.784594	0.793607	0.831519	0.984681	-0.0269856	normal	0.00393222	1.48268	up	0.00153595	2.51025	up
c37563.graph_c0	0.898095	0.43973	0.732566	0.128149	0	0.171768	0.186175	0.128001	0.614045	0.00139555	-1.64508	down	0.782742	0.454434	normal	0.459757	-0.976269	normal
c37564.graph_c0	16.4736	12.0926	17.1575	8.01644	10.5741	11.0647	6.03739	4.69764	4.27273	0.0635718	-0.58782	normal	0.15543	-0.787998	normal	7.44361e-05	-1.5382	down
c37623.graph_c1	0	0	0	0	0.694333	0	0.997366	3.85283	2.52014	0.748068	0.199743	normal	0.0497243	1.13679	normal	0.000162706	3.03517	up
c37642.graph_c0	3.01503	3.59544	2.95597	1.19606	0.723264	1.58885	0.319157	0.166402	0.358193	1.52421e-05	-1.26151	down	0.0164573	-1.28391	normal	4.02405e-12	-3.17261	down
c37660.graph_c0	0	0	0	0	0	0	4.01606	4.81284	4.11922			--	5.7765e-13	3.0882	up	4.51976e-13	4.80921	up
c37664.graph_c0	0.615837	0.750128	1.2852	0.327492	0.462889	0.601187	0.0531928	0.0640006	0	0.556638	-0.6158	normal	0.14252	-0.929684	normal	0.000810401	-2.65383	down
c37665.graph_c0	0.744136	1.65546	0.783975	3.36036	4.25279	4.194	14.5482	17.1138	15.0057	8.0431e-05	1.74112	up	2.60277e-06	1.54162	up	5.04603e-17	3.69139	up
c37719.graph_c0	1.886	1.99172	4.11265	1.40964	0.347167	1.81788	0	0.281603	0	0.501408	-0.700281	normal	0.542248	-0.583101	normal	0.00518322	-2.40741	down
c37789.graph_c0	2.59165	0.969994	1.07957	0.412925	0.318236	0.415105	0.305859	0.345603	0.3454	0.00935697	-1.29575	down	0.939466	-0.124239	normal	0.0202466	-1.68037	normal
c37822.graph_c0	1.3728	0.607863	0.424117	0.0427164	0.0433958	0.0429419	0	0	0	2.5425e-05	-2.09605	down	0.782742	-0.205148	normal	6.69149e-06	-3.44398	down
c37859.graph_c0	1.59091	1.16399	1.52939	3.90143	3.73204	4.53753	4.09585	4.53124	4.60534	6.76835e-09	1.41926	up	0.991029	-0.00642449	normal	2.79167e-05	1.42346	up
c37961.graph_c0	37.0785	36.821	38.0677	25.4163	21.4665	22.8737	16.011	18.0354	20.0716	7.28513e-11	-0.559722	normal	0.0116564	-0.471468	normal	1.68147e-15	-1.06412	down
c37964.graph_c0	0.192449	0.258665	0.385561	1.55203	1.30187	1.37414	0	0.448004	0.0767556	0.000238978	1.71199	up	0.00544625	-1.45633	down	0.811384	-0.375798	normal
c37971.graph_c0	0.756966	0.698395	1.05387	0.313254	1.11383	0.186082	0.0265964	0.256002	0.179096	0.444749	-0.614211	normal	0.349239	-0.817737	normal	0.00264147	-2.09589	down
c37972.graph_c0	0.115469	0	0	0	0	0.0715699	0.718103	1.38241	0.908275	0.828084	-0.13635	normal	4.04633e-05	1.95014	up	0.000149834	2.77847	up
c38028.graph_c0	0	0	0	0	0.159118	0	0.359052	0.230402	0.498912	0.748068	0.199743	normal	0.341979	0.772444	normal	0.00504016	2.44978	up
c38054.graph_c0	0.141129	0	0	0.412925	0.188049	0.672757	1.28993	1.42081	0.652423	0.125102	1.01943	normal	0.624243	0.68043	normal	0.00104814	2.62683	up
c38066.graph_c0	0.500367	0.51733	0.321301	1.03943	1.05597	2.27592	3.44424	2.21442	3.67148	0.138977	1.00692	normal	0.507208	0.703871	normal	0.0013167	2.17609	up
c38068.graph_c0	0.128299	0	0.141372	1.2103	0.853451	0.658443	0.864384	1.65121	1.99565	0.00150772	1.69749	up	0.782742	0.269017	normal	0.00148258	2.4524	up
c38096.graph_c0	319.144	313.67	308.578	148.781	103.542	103.819	86.8905	57.3573	70.628	8.78644e-11	-1.39765	down	0.0468477	-0.609916	normal	1.0448e-42	-2.12419	down
c38145.graph_c0	0	0.103466	0	0.199343	0.144653	0.157454	0.385648	0.524805	0.63963	0.432011	0.730669	normal	0.412476	0.78462	normal	0.0047514	2.33508	up
c38147.graph_c0	505.435	503.453	529.401	361.352	320.869	360.612	190.377	212.751	253.805	1.34781e-17	-0.529866	normal	2.42608e-12	-0.717901	normal	1.5749e-41	-1.27381	down
c38156.graph_c0	1.73204	1.66839	1.59365	1.43812	0.969174	1.03061	0.279262	0.652806	0.88269	0.299963	-0.533978	normal	0.491206	-0.703875	normal	0.00770634	-1.49771	down
c38212.graph_c0	0.333578	0.219865	0.321301	0.612268	0.824521	0.815897	2.76603	1.42081	1.48394	0.133469	0.877282	normal	0.190459	0.806984	normal	0.000288073	1.92563	up
c38242.graph_c0	32.7676	31.9581	33.2611	45.08	47.4895	45.9336	73.8982	70.4902	68.3381	1.2426e-30	0.552171	normal	2.93248e-12	0.521386	normal	2.40162e-47	1.05682	up
c38246.graph_c0	0.487537	0	0.154225	1.43812	1.54778	1.87513	1.62238	2.77763	2.32825	0.00419404	1.56764	up	0.782742	0.275183	normal	0.00374322	2.27567	up
c38251.graph_c0	13.0224	15.6751	16.2707	8.50056	11.2395	9.81939	3.59052	4.90244	4.00409	0.012648	-0.549625	normal	0.00165453	-1.09983	down	1.55438e-09	-1.79472	down
c38255.graph_c0	7.90324	5.45783	6.85014	3.5597	3.77544	4.55184	2.31389	3.13603	2.28988	0.0341479	-0.685864	normal	0.732492	-0.526862	normal	0.00129634	-1.34702	down
c38264.graph_c0	38.9773	40.6621	37.6565	20.7459	14.8992	14.7577	4.25543	5.73445	2.87834	1.77019e-14	-1.18671	down	1.70811e-07	-1.71784	down	3.48178e-34	-3.17045	down
c38284.graph_c0	0.526027	0.271598	0.963903	4.15773	2.93645	2.08984	5.06662	7.29607	5.57758	0.00027089	1.71848	up	0.330219	0.70149	normal	3.46489e-07	2.81466	up
c38306.graph_c0	0.256599	0.193999	0.56549	0.626507	0.159118	1.05923	2.2474	3.69923	4.98912	0.0603034	1.18038	normal	0.000301266	1.60522	up	6.71881e-11	3.66392	up
c38315.graph_c0	32.6393	27.522	30.7549	67.5061	68.7101	64.327	70.0949	93.4536	82.41	8.17794e-45	1.1642	up	0.394464	0.224018	normal	1.71278e-23	1.37227	up
c38318.graph_c0	1.2445	1.29332	1.52939	0	0.491819	0.644129	0	0	0.102341	0.0474573	-1.16887	normal	0.782742	-0.455304	normal	0.000265669	-2.87932	down
c38331.graph_c0	1.69355	1.75892	2.00492	10.6506	11.1093	9.67625	3.92297	4.58244	3.55634	7.34036e-57	2.28341	up	7.23526e-12	-1.24968	down	0.000416103	0.986244	normal
c38353.graph_c0	0.359238	0.43973	0.347005	0.11391	0	0.114512	0.172877	0.102401	0.153511	0.00113419	-1.56777	down	0.782742	0.291909	normal	0.0978269	-1.26055	normal
c38358.graph_c0	2.10411	2.69012	3.11019	1.12486	1.51885	0.959036	0.89098	1.04961	1.27926	0.000492867	-1.06175	down	0.782742	-0.28893	normal	0.000400775	-1.47397	down
c38399.graph_c0	2.42486	3.46611	3.36723	12.3308	12.9464	13.813	42.9931	57.9205	57.9889	6.09524e-19	1.99648	up	1.87479e-27	1.8824	up	1.5344e-68	3.97062	up
c38406.graph_c0	1.41129	0.698395	1.2852	7.93101	7.78232	5.82579	15.9845	18.8418	16.9246	1.73246e-14	2.38545	up	8.27125e-06	1.11673	up	9.55584e-29	3.6985	up
c38423.graph_c1	0.872435	0.232798	0	1.29573	0.940243	0.558245	5.27939	5.40165	7.56043	0.748068	0.445959	normal	0.00221934	1.52812	up	1.99233e-05	2.90105	up
c38437.graph_c0	8.42926	7.85048	7.96827	3.18949	3.76097	4.6091	1.82185	0.729607	0.434949	1.18353e-12	-0.953592	normal	4.82935e-14	-2.37797	down	2.62479e-15	-3.46246	down
c38457.graph_c0	0.423388	0.620796	0.321301	0.811611	0.477354	1.04492	2.38038	2.25282	3.04464	0.748068	0.488678	normal	0.0600944	1.07581	normal	0.00131696	2.01153	up
c38458.graph_c0	0.384898	0.400931	0.231337	0.598029	0.622007	0.558245	1.40961	2.07362	2.17474	0.748068	0.516287	normal	0.0871362	1.02744	normal	0.00217537	1.98688	up
c38467.graph_c0	0	0.116399	0	0.484119	0.564146	0	2.30059	0.857608	0.358193	0.547475	0.571729	normal	0.740585	0.610753	normal	0.00878653	2.31464	up
c38471.graph_c0	238.521	239.226	232.429	44.3254	47.8367	47.5224	1.5027	2.70082	2.85275	0	-2.30149	down	3.47534e-122	-4.17967	down	0	-6.65237	down
c38479.graph_c0	0	0	0	0.398686	0.260375	0.186082	0.478736	0.179202	0.230267	0.00557205	1.51066	up	0.991029	-0.0108786	normal	0.0184226	2.16733	normal
c38541.graph_c0	1.27016	2.39265	1.86355	0.156627	1.15722	0.672757	0.14628	0	0.319815	0.196957	-0.919034	normal	0.782742	-0.448348	normal	0.00930046	-2.20582	down
c38551.graph_c0	0.718476	0.581996	0.861087	0	0	0.028628	0.545227	0.870408	0.626838	2.17882e-10	-2.95171	down	2.40666e-06	2.18379	up	0.91758	-0.126381	normal
c38586.graph_c0	0.166789	0	0.0642602	0.654985	0.462889	0.343535	2.59315	1.61281	2.83996	0.0554127	1.20341	normal	0.00118708	1.49807	up	6.63459e-09	3.62617	up
c38612.graph_c0	0	0	0	1.15334	1.95281	0.486675	3.7235	7.56487	6.01252	0.0280786	1.23765	normal	0.010755	1.3392	normal	1.63395e-08	4.04823	up
c38614.graph_c0	0.0769796	0.0775995	0.179929	0.35597	0.101257	0.0858839	1.14365	1.51041	1.76538	0.842269	0.202697	normal	0.012101	1.35811	normal	0.000524808	2.5705	up
c38622.graph_c0	0	0	0	0	0	0.128826	1.78196	0.972809	1.08737			--	0.0225177	1.22679	normal	0.000770551	2.79244	up
c38638.graph_c0	0	0	0.385561	0.455641	0.448424	0.672757	0.970769	1.43361	1.88051	0.304668	0.847965	normal	0.453183	0.757028	normal	0.00486899	2.28235	up
c38648.graph_c0	2.51467	2.17279	2.71178	5.66704	4.44084	3.36378	1.23673	1.56161	0.652423	0.0560022	0.786269	normal	0.00238771	-1.41214	down	0.315907	-0.970612	normal
c38666.graph_c0	0	0	0	0	0	0.243338	2.15431	2.06082	1.62466			--	0.0566427	1.07944	normal	0.00277166	2.56604	up
c38686.graph_c0	10.11	7.79875	8.18675	24.3199	17.2715	18.1501	28.2454	20.0834	19.4192	4.28054e-09	1.16253	up	0.819671	0.125649	normal	1.18318e-06	1.28948	up
c38695.graph_c1	0	0	0	0.669223	1.0849	1.18806	1.14365	2.24002	1.57349	0.0586758	1.09291	normal	0.782742	0.319912	normal	0.00749289	2.3686	up
c38706.graph_c0	0.397728	0.620796	0.12852	4.22892	2.7918	3.7932	1.43621	2.26562	1.30485	1.12243e-08	2.38293	up	0.183982	-0.843557	normal	0.0852041	1.529	normal
c38706.graph_c1	0.384898	0.400931	0.475526	5.75247	4.68675	5.68265	2.35378	2.22722	0.831519	6.64866e-38	3.39222	up	2.15783e-06	-1.4547	down	0.000656246	1.80787	up
c38715.graph_c0	1.69355	1.22866	0.771123	0	0	0	1.10375	0.550405	0.550082	0.00797467	-1.46576	down	0.387938	0.62762	normal	0.698914	-0.51876	normal
c38721.graph_c0	0.192449	0.051733	0.115668	3.16101	2.44463	4.05086	1.01066	1.24161	1.66304	1.50514e-20	3.573	up	0.00530937	-1.12424	down	8.10496e-05	2.62284	up
c38779.graph_c0	0.423388	0.181065	0.321301	2.49179	3.67418	2.17572	3.23147	4.37764	4.43903	5.95399e-08	2.32184	up	0.782742	0.376333	normal	3.07616e-08	3.06356	up
c38850.graph_c0	0.256599	0.271598	0.0771123	0.071194	0.173583	0.157454	2.72613	6.42566	6.60098	0.877883	-0.190409	normal	3.19197e-14	3.09142	up	2.80337e-13	3.85438	up
c38854.graph_c0	0	0	0	0.071194	0.130187	0.21471	0.571823	0.691206	0.537289	0.0971114	0.982897	normal	0.0877262	1.07256	normal	4.37926e-06	3.4914	up
c38913.graph_c0	0	0	0	0.170866	0	0.0858839	0.305859	1.25441	1.59908	0.748068	0.199735	normal	0.0603233	1.10467	normal	0.000518008	2.85986	up
c38940.graph_c0	6.65873	6.19503	7.77549	1.99343	2.71947	4.32282	3.59052	4.18564	5.16821	0.00189528	-1.03784	down	0.782742	0.351953	normal	0.27108	-0.670693	normal
c38941.graph_c0	4.51613	3.84118	3.20016	2.29245	1.34527	2.87711	0.824489	0.486404	0	0.250846	-0.677781	normal	0.125777	-1.0147	normal	0.000207094	-2.46214	down
c39034.graph_c0	28.6877	27.315	33.9294	13.299	15.015	16.4611	9.10927	16.7682	13.2659	3.04804e-13	-0.957559	normal	0.782742	-0.238221	normal	2.92976e-08	-1.23006	down
c39037.graph_c0	0	0.142266	0.115668	0.227821	0.882382	0	0.478736	0.896008	1.10016	0.748068	0.375142	normal	0.782742	0.503673	normal	0.00578165	2.20215	up
c39043.graph_c0	0.782626	0.944127	0.488378	0	0	0.0715699	0.252666	0.435204	0.473326	0.000636748	-1.81927	down	0.429176	0.659456	normal	0.675346	-0.849698	normal
c39044.graph_c0	18.5649	17.8996	16.9004	9.76781	8.86721	8.77447	6.25016	4.23684	5.5392	2.53055e-14	-0.893267	normal	0.00123173	-0.809688	normal	2.09379e-21	-1.76495	down
c39137.graph_c0	1.79619	3.41438	2.71178	3.46003	3.64525	4.02223	25.9847	32.1795	34.6935	0.517669	0.46259	normal	1.24294e-33	2.76437	up	2.88489e-39	3.4024	up
c39147.graph_c0	0.102639	0.051733	0	3.01862	2.27105	3.4783	3.04529	2.91843	4.36228	2.979e-19	3.7141	up	0.885793	0.133761	normal	1.8755e-14	4.48305	up
c39150.graph_c0	0.910925	1.15106	1.13098	3.47427	4.2094	7.40033	7.4337	11.6993	6.79287	0.000211882	1.66623	up	0.631775	0.571801	normal	1.8468e-06	2.55038	up
c39157.graph_c0	0.230939	0	0	0.541074	0.665403	2.0469	3.45753	2.41922	2.72482	0.219844	0.849335	normal	0.702478	0.645244	normal	0.00197771	2.5785	up
c39165.graph_c0	16.6532	14.6016	14.0216	5.35379	6.03202	5.98324	0.731402	0.640006	0.550082	3.66874e-43	-1.31828	down	2.58587e-37	-2.97748	down	1.38864e-104	-4.50689	down
c39167.graph_c0	3.56672	3.40144	4.31829	2.33516	1.31634	1.8465	1.10375	1.04961	1.04899	0.0109439	-0.906286	normal	0.760738	-0.583199	normal	0.00024176	-1.73735	down
c39175.graph_c1	4.01577	1.81065	2.80175	2.50603	2.57482	1.97533	10.5987	7.12966	4.91236	0.748068	-0.278905	normal	0.00201431	1.34333	up	0.012102	1.28791	normal
c39209.graph_c0	1.35997	0.931194	0.796827	0.270537	0.24591	0.0715699	0.119684	0.0768007	0.140719	0.00389895	-1.50874	down	0.817835	-0.210326	normal	0.00263531	-2.30134	down
c39213.graph_c0	0.128299	0	0.321301	0.612268	0.723264	1.76062	4.09585	1.07521	2.31546	0.0674197	1.16364	normal	0.661624	0.661846	normal	0.000778071	2.60886	up
c39219.graph_c0	0.0769796	0.0387997	0	1.01095	1.30187	0.772955	0.784594	0.614406	0.716386	1.23672e-10	2.95479	up	0.625068	-0.615624	normal	0.000367771	2.76098	up
c39296.graph_c0	0	0	0	0	0.954708	1.15943	1.64898	1.28001	1.91889	0.104022	0.963677	normal	0.782742	0.501883	normal	0.000733008	2.79982	up
c39329.graph_c0	0.346408	0.594929	0.56549	1.55203	1.02703	2.07553	1.54259	2.21442	1.63745	0.003562	1.31614	up	0.953223	0.0930524	normal	0.0152601	1.53025	normal
c39345.graph_c0	0.128299	0.129332	0.154225	1.75137	2.083	1.97533	0.385648	0.742407	0.58846	5.91557e-05	2.0349	up	0.200607	-0.932285	normal	0.687017	0.974177	normal
c39374.graph_c0	0.256599	0.659596	0.308449	1.28149	1.02703	1.04492	1.03726	0.409604	0.818727	0.00203991	1.24794	up	0.782742	-0.477531	normal	0.691209	0.707093	normal
c39411.graph_c0	0	0	0	0.612268	0.477354	0.944722	1.23673	1.65121	2.44339	0.00368229	1.57255	up	0.413383	0.77171	normal	3.134e-06	3.53171	up
c39419.graph_c0	6.58175	6.86756	7.86545	16.6452	15.6659	17.3199	32.6471	33.4595	27.1075	1.37738e-11	1.20899	up	2.78001e-05	0.812453	normal	3.8536e-23	2.04024	up
c39432.graph_c0	0.436218	0.775995	0.205633	1.22454	0.694333	0.529617	1.76866	1.81762	1.71421	0.386438	0.756623	normal	0.543123	0.680968	normal	0.006669	1.79899	up
c39435.graph_c0	9.18623	9.9198	9.20206	17.7843	17.1847	16.1175	31.8758	38.0291	38.8639	2.54291e-31	0.899673	normal	1.19809e-19	0.977802	normal	8.15009e-63	1.87043	up
c39444.graph_c0	0	0	0	0	0.723264	0.157454	0.784594	2.94403	2.16195	0.696319	0.399645	normal	0.11471	1.0179	normal	0.000157132	3.04005	up
c39459.graph_c0	61.6221	67.822	70.6091	53.3812	53.4926	52.0599	24.1894	32.5891	29.0648	2.55685e-05	-0.28849	normal	1.91245e-13	-0.947181	normal	5.82904e-24	-1.26937	down
c39469.graph_c0	0	0	0.218485	0.82585	1.82262	1.07355	3.44424	1.04961	1.47115	0.000221495	1.92843	up	0.782742	0.411263	normal	6.45275e-05	2.99902	up
c39486.graph_c0	0.282258	0	0	0.128149	0.390562	0.271966	1.26333	1.94562	1.71421	0.748068	0.497194	normal	0.00247944	1.50922	up	2.17836e-05	2.92079	up
c39490.graph_c0	0.526027	0.271598	0	1.38116	1.28741	4.33713	5.06662	2.94403	2.92951	0.000612068	1.77788	up	0.782742	0.394581	normal	4.87445e-05	2.75581	up
c39493.graph_c0	0.679986	0.763062	0.873939	0.35597	0.0433958	0.257652	0.22607	0.0384003	0.063963	0.00320794	-1.35125	down	0.782742	-0.379599	normal	0.000490897	-2.29301	down
c39499.graph_c0	0	0	0	0	0.0433958	0.0715699	0.425543	0.768007	0.409363	0.748068	0.213483	normal	0.00490936	1.46396	up	1.37042e-05	3.36041	up
c39501.graph_c0	0	0	0	0.341731	0	0	2.2075	4.62084	5.14263	0.748068	0.134541	normal	2.81493e-05	1.98245	up	8.27866e-08	3.90425	up
c39515.graph_c0	610.576	598.758	596.99	229.601	200.243	218.46	48.8044	56.4229	52.7951	2.76926e-135	-1.43521	down	4.28136e-119	-2.08574	down	0	-3.56236	down
c39526.graph_c0	0	0.142266	0.347005	0	0.202514	0.529617	3.03199	2.02242	1.34322	0.933122	0.0997076	normal	0.0440164	1.16998	normal	0.00479512	2.31879	up
c39534.graph_c0	72.0272	85.7216	77.7034	92.3813	80.0798	96.5335	144.698	199.963	205.513	0.00889218	0.240382	normal	2.14459e-12	0.923372	normal	7.3459e-19	1.15807	up
c39542.graph_c0	405.015	530.173	436.147	1337.98	1548.57	1631.78	2620	1715.42	1833.64	7.63812e-41	1.66391	up	0.222123	0.431337	normal	7.85358e-21	2.08335	up
c39557.graph_c0	11.8035	10.4759	10.1403	5.01206	4.48424	3.93634	1.07716	0.832008	0.831519	3.40588e-08	-1.17823	down	1.62487e-05	-1.75226	down	2.21442e-20	-3.37237	down
c39570.graph_c0	0.500367	0.594929	0.347005	0.996716	1.18615	0.858839	6.64911	4.78724	5.84622	0.056238	1.0409	normal	2.15251e-08	1.87666	up	1.65823e-15	3.31359	up
c39575.graph_c0	0	0.181065	0.334153	1.89376	1.99621	1.96101	0.545227	0.537605	0.741971	2.82197e-06	2.22398	up	0.0896229	-1.04731	normal	0.627011	1.01694	normal
c39582.graph_c0	0	0.0775995	0	0.768895	1.76476	0.558245	7.50019	0	0.115133	5.6936e-05	2.07533	up	0.988408	0.0350188	normal	0.698914	0.689593	normal
c39595.graph_c1	3.75917	4.08691	4.93518	4.88391	4.62889	5.66833	10.1997	13.5425	10.9505	0.748068	0.271219	normal	0.000422383	1.01622	up	3.59291e-06	1.34442	up
c39599.graph_c0	0.526027	1.39679	0.719714	0.256298	0.636472	0.21471	0	0.0512005	0.0511704	0.593233	-0.605811	normal	0.155345	-0.91141	normal	0.000897273	-2.63763	down
c39612.graph_c0	0.628667	0.193999	0.231337	1.4666	1.93835	1.34551	11.3035	12.9409	14.3533	0.000448767	1.60853	up	2.4557e-23	2.628	up	1.58105e-34	4.69171	up
c39623.graph_c0	1.68072	0.245732	0.154225	2.96167	2.51696	2.50495	2.9389	4.13444	4.8356	0.180026	0.978593	normal	0.782742	0.387573	normal	0.00453269	1.95267	up
c39644.graph_c0	9.84056	8.26435	8.13534	7.8171	7.73892	6.15501	2.68624	3.13603	2.26429	0.748068	-0.229953	normal	0.00083284	-1.23691	down	4.06009e-06	-1.64922	down
c39655.graph_c0	0.833945	0.362131	1.10528	1.4666	3.25469	2.34749	2.56655	0.998409	2.45618	0.00211557	1.32068	up	0.839781	-0.202597	normal	0.172646	1.12896	normal
c39656.graph_c0	54.2193	55.6259	56.6775	30.5707	30.1167	28.9142	22.9394	24.3714	23.4361	4.141e-29	-0.786032	normal	0.000822962	-0.491175	normal	2.76947e-32	-1.30513	down
c39687.graph_c0	0.307918	0.426797	0.12852	1.38116	2.11193	2.1471	0.7447	0.486404	0.805934	2.16342e-07	2.10191	up	0.0319269	-1.1039	normal	0.641774	0.872232	normal
c39690.graph_c0	0	0	0.141372	3.03286	3.68865	3.63575	1.40961	0.588805	1.70142	1.30891e-20	3.95072	up	0.0142908	-1.10115	normal	1.16717e-05	3.27733	up
c39706.graph_c0	0	0	1.41372	1.06791	1.64904	0.500989	2.44687	1.80482	5.38569	0.00410612	1.59111	up	0.371643	0.780285	normal	3.47112e-06	3.30069	up
c39710.graph_c0	1.38563	1.28039	1.51654	2.97591	3.73204	3.4783	7.88584	10.4065	10.3492	0.0015447	1.14687	up	4.16243e-05	1.25581	up	1.20604e-13	2.56921	up
c39714.graph_c0	1.66789	1.60372	1.42658	4.37131	2.87859	5.36774	0.917577	0.614406	0.754764	0.00403952	1.19812	up	0.000837953	-1.58716	down	0.679898	-0.830564	normal
c39719.graph_c1	0	0	0	0.0569552	0.24591	0	1.30322	2.32962	1.54791	0.696874	0.398504	normal	2.64386e-06	2.14041	up	2.14068e-10	4.39631	up
c39744.graph_c0	0.487537	0.297465	0.231337	0.0854328	0.159118	0.100198	0.505332	0.563205	0.562875	0.0375493	-1.12571	normal	0.00502684	1.39411	up	0.698914	0.547519	normal
c39746.graph_c0	0.230939	0.336264	0.334153	1.79409	3.41381	1.17375	4.06925	2.99523	3.42842	8.09847e-06	2.07711	up	0.778779	0.52237	normal	1.38934e-07	3.07183	up
c39748.graph_c0	38.5668	48.1246	45.4063	102.106	86.9074	96.7195	82.9409	47.77	52.1043	3.42685e-18	1.07978	up	0.0158249	-0.598617	normal	0.237774	0.430871	normal
c39756.graph_c0	3.84898	3.75064	3.82991	3.97262	2.73394	3.14907	1.60908	1.68962	2.30267	0.748068	-0.152374	normal	0.104415	-0.763189	normal	0.00703724	-1.03543	down
c39762.graph_c0	0.731306	0.426797	0.308449	2.44907	3.47167	3.16339	9.85397	9.53609	12.5623	3.05628e-07	2.05439	up	2.58277e-07	1.52538	up	5.68531e-22	3.94619	up
c39762.graph_c1	0	0	0	0	0.260375	0.114512	0.305859	0.460804	0.230267	0.246231	0.747306	normal	0.774007	0.605386	normal	0.00098605	2.75117	up
c39784.graph_c0	0	0	0.385561	1.99343	3.22576	2.8628	0	0	0.179096	8.6657e-06	2.22383	up	0.000571559	-1.68889	down	0.91758	-0.153971	normal
c39787.graph_c0	0.987905	1.07346	0.912495	0.626507	1.0849	1.5316	2.89901	2.82883	3.08302	0.866209	0.158673	normal	0.0174797	1.06491	normal	0.0011794	1.41337	up
c39794.graph_c0	2.10411	1.40972	1.88925	2.6057	2.16979	2.11847	4.41501	4.49284	4.13201	0.35418	0.38314	normal	0.00775353	0.76313	normal	2.11699e-05	1.17809	up
c39796.graph_c0	0	0.43973	0.449821	2.24973	1.27294	2.57652	0.877682	1.56161	2.9423	2.73977e-06	2.10985	up	0.869777	-0.187694	normal	0.00759816	2.02305	up
c39821.graph_c0	0.218109	0.116399	0.115668	0.512597	0.376097	0.300594	1.19684	0.422404	0.29423	0.0112646	1.23864	normal	0.782742	0.526381	normal	0.00125046	1.98306	up
c39839.graph_c0	2.10411	2.01759	2.96882	0.583791	0.54968	0.529617	1.15694	1.24161	1.15133	9.79758e-12	-1.68512	down	0.125387	0.774803	normal	0.0108491	-0.862879	normal
c39851.graph_c0	0	0	0	0	0	0	0.59842	0.230402	0.729179			--	0.0236419	1.18494	normal	0.00227538	2.60363	up
c39863.graph_c0	0	0	0	0	0	0	0.625016	0.921608	0.946653			--	1.95536e-05	2.01029	up	8.44636e-07	3.6707	up
c39884.graph_c0	0.333578	0.181065	0.205633	3.36036	0.708799	1.04492	5.25279	2.76482	3.77382	0.0267589	1.32335	normal	0.612544	0.674902	normal	6.38386e-05	2.82775	up
c39888.graph_c0	2.95088	1.93999	0.912495	5.4677	5.81504	7.65798	10.0933	4.58244	5.71829	0.000990124	1.36432	up	0.969325	0.0711007	normal	0.0168375	1.50939	normal
c39914.graph_c0	1.95015	2.05639	1.91495	2.56298	3.15343	2.60514	9.58801	8.35848	10.0294	0.506197	0.440145	normal	3.59867e-08	1.54134	up	8.97259e-13	2.11237	up
c39923.graph_c0	0.372068	0.297465	0.0514082	0.882805	0.448424	0.558245	1.15694	1.57441	1.11296	0.188143	0.91738	normal	0.634248	0.631314	normal	0.00574635	1.87874	up
c39925.graph_c0	20.8358	20.8484	18.4812	5.26835	6.2924	4.26557	2.35378	2.12482	2.28988	2.00321e-18	-1.81555	down	0.0646253	-0.962859	normal	8.22241e-23	-3.04705	down
c39930.graph_c0	11.2262	14.0584	12.2866	7.10516	6.27793	7.04248	3.78999	3.13603	2.44339	1.73834e-07	-0.810222	normal	0.000236695	-1.08035	down	6.18316e-17	-2.00024	down
c39983.graph_c0	1.61657	2.14692	1.37517	3.36036	3.09557	5.46794	5.38578	7.46247	7.81628	0.000286111	1.13419	up	0.159876	0.635282	normal	5.81912e-08	1.86103	up
c39987.graph_c0	12.4194	11.9115	13.289	17.6561	18.4577	17.2054	32.7136	32.6915	37.7766	0.000240769	0.437597	normal	2.5059e-08	0.783223	normal	8.65566e-19	1.21772	up
c39988.graph_c0	0.166789	0	0.205633	0.185104	0.564146	0.200396	1.26333	1.36961	1.84214	0.748068	0.455474	normal	0.0863956	1.07901	normal	0.00154255	2.43473	up
c40006.graph_c0	1.79619	1.66839	2.28766	0.398686	0.448424	0.730013	0.492034	0.729607	0.601252	3.05604e-05	-1.35563	down	0.972419	-0.0730881	normal	0.00051515	-1.53552	down
c40062.graph_c0	0.102639	0.310398	0.12852	1.52355	1.66351	2.31886	0	0.243202	0	5.87021e-05	1.99114	up	0.000966978	-1.64164	down	0.801068	-0.35691	normal
c40104.graph_c0	0.397728	0.297465	1.02816	0	0.347167	0.128826	0	0	0	0.514073	-0.700114	normal	0.539211	-0.524014	normal	7.7771e-05	-3.13983	down
c40107.graph_c0	1148.89	1129.38	1134.84	4261.1	3561.63	3591.26	9535.74	10519.2	9839.93	1.23528e-83	1.76263	up	2.69935e-67	1.30456	up	0	3.07115	up
c40125.graph_c0	5.70932	7.43662	7.22285	10.3943	12.498	11.5228	28.4715	13.4529	14.4429	6.77285e-05	0.764551	normal	0.114451	0.584346	normal	2.05619e-06	1.36214	up
c40145.graph_c0	37.3351	36.6528	30.7678	17.172	18.3854	17.1481	10.8513	19.597	16.1187	1.80065e-16	-0.954284	normal	0.782742	-0.227755	normal	6.59082e-09	-1.20509	down
c40152.graph_c0	1.89883	1.68132	1.18239	2.80504	2.35784	2.81985	4.65437	4.91524	4.02967	0.00998633	0.737846	normal	0.0891794	0.606293	normal	6.96587e-06	1.38341	up
c40156.graph_c0	0	0	0	1.92224	2.89306	2.61946	0.531928	0.448004	0.614045	1.28747e-13	3.3966	up	0.00157023	-1.50081	down	0.0229788	2.1138	normal
c40180.graph_c0	9.26321	7.88928	8.01967	4.38555	4.09367	6.05481	5.42567	2.93123	3.70986	0.00152621	-0.849517	normal	0.898646	-0.140852	normal	0.00700809	-1.04779	down
c40208.graph_c0	2.19392	2.35385	1.88925	4.08653	3.94902	3.59281	4.09585	5.67045	5.37289	0.00889824	0.801588	normal	0.782742	0.314288	normal	0.00263531	1.14851	up
c40216.graph_c0	0.436218	0.465597	0.591194	3.61665	3.63078	2.29024	3.09848	0.384003	4.69489	0.00573936	1.24744	up	0.972419	-0.0785855	normal	0.323873	1.1079	normal
c40233.graph_c0	3621.13	3518.68	3582.91	945.584	948.011	910.097	443.682	552.76	544.709	0	-1.88915	down	7.7793e-30	-0.936434	normal	1.30865e-270	-2.84486	down
c40263.graph_c0	0.166789	0.219865	0	0.797373	0.462889	0.758641	0.345753	0.716806	0.3454	0.00495615	1.49489	up	0.782742	-0.358222	normal	0.398913	1.1743	normal
c40278.graph_c0	4.13124	4.17744	3.4572	1.53779	1.57672	1.17375	1.18354	1.44641	0.614045	8.45686e-06	-1.2925	down	0.782742	-0.337207	normal	2.44948e-05	-1.77794	down
c40296.graph_c0	23.0554	21.9995	23.8148	29.3319	21.0036	24.663	103.606	139.368	116.298	0.748068	0.138888	normal	3.91342e-41	2.13359	up	4.09061e-52	2.31237	up
c40297.graph_c0	1.7577	1.74599	2.03062	7.31874	8.54898	7.30013	17.9659	16.3073	15.914	3.37205e-64	2.08763	up	2.71086e-18	0.997783	normal	2.67718e-113	3.09377	up
c40315.graph_c0	0.307918	0.232798	0.0899643	0.512597	0.679868	0.672757	0.638314	2.20162	1.2025	0.0308259	1.17384	normal	0.597454	0.642676	normal	0.00107835	2.11036	up
c40316.graph_c0	1.2445	2.85825	2.36478	32.0088	30.6664	28.3274	62.967	68.0582	73.711	6.08174e-41	3.52029	up	5.53079e-23	1.07166	up	9.1113e-62	4.73338	up
c40319.graph_c0	12.3681	11.8727	10.7957	104.171	107.564	105.723	69.3901	83.9432	82.7809	2.81552e-228	3.17104	up	5.97547e-05	-0.480887	normal	1.69053e-70	2.67515	up
c40321.graph_c0	3.99011	5.1345	3.38009	0.939761	0.636472	2.24729	2.68624	2.17602	2.71203	0.000963194	-1.36641	down	0.782742	0.57101	normal	0.417235	-0.706259	normal
c40340.graph_c0	0.756966	1.20279	0.56549	0	0.318236	0.21471	0	0	0	0.0178334	-1.34566	normal	0.782742	-0.391579	normal	0.000106679	-3.09227	down
c40362.graph_c0	3.22031	3.15571	2.86601	3.3034	1.34527	5.02421	11.4099	8.71688	11.0528	0.984681	0.0437982	normal	0.0134308	1.20268	normal	0.00219315	1.54546	up
c40363.graph_c0	0	0	0	0	0.361632	1.4314	6.17037	8.66568	8.11051	0.627931	0.440655	normal	5.09934e-08	2.31389	up	1.26876e-14	5.02644	up
c40378.graph_c0	0.474707	1.72012	1.18239	4.75576	2.31444	4.83812	5.87781	3.14883	6.01252	0.000613203	1.46825	up	0.827202	0.200838	normal	0.00175813	1.80807	up
c40386.graph_c0	0.769796	1.07346	1.07957	1.69442	1.20062	1.4314	3.61711	3.53283	3.1086	0.437545	0.546925	normal	0.0214322	0.962993	normal	6.37802e-05	1.65845	up
c40411.graph_c0	2.50184	1.84945	3.8042	1.85104	1.27294	2.21867	0.877682	1.02401	0.703593	0.481454	-0.484836	normal	0.357367	-0.759719	normal	0.00636372	-1.50973	down
c40417.graph_c0	0	0.129332	0.154225	1.43812	0.593076	0.887467	0.385648	0.729607	0.217474	0.000207728	1.90391	up	0.706629	-0.643437	normal	0.423371	1.21401	normal
c40418.graph_c0	92.3242	89.9895	92.3805	509.393	507.861	539.007	27.8863	19.6226	16.9886	0	2.51675	up	0	-4.54698	down	2.56672e-42	-2.11199	down
c40418.graph_c1	68.2809	67.4081	64.1959	381.016	377.298	430.994	104.298	66.3814	81.3098	2.38504e-299	2.58104	up	1.85401e-59	-3.28731	down	3.96611e-11	-0.921198	normal
c40418.graph_c2	110.453	114.964	119.267	657.049	671.015	732.761	31.3572	21.7602	23.7431	0	2.61303	up	0	-4.75794	down	6.72779e-87	-2.20696	down
c40449.graph_c0	0.551687	0.788928	0.655454	0.170866	0.433958	0.21471	0.199473	0.268802	0.319815	0.00599977	-1.06249	down	0.963107	-0.0865703	normal	0.0191167	-1.2496	normal
c40464.graph_c0	2.51467	3.78944	2.73748	6.84886	5.71378	7.1713	9.34864	10.8673	10.1062	0.0390965	0.854181	normal	0.782742	0.416349	normal	0.00328494	1.35239	up
c40490.graph_c0	0	0	0	0.441403	0	0.186082	1.56919	0.819207	0.818727	0.512804	0.519228	normal	0.245643	0.885127	normal	0.000276121	2.95371	up
c40506.graph_c0	0	0.129332	0	0.299015	0.289306	0.429419	0.811191	0.742407	0.255852	0.0017558	1.67296	up	0.782742	0.471418	normal	0.000460914	2.61084	up
c40516.graph_c0	0	0.0258665	0	1.03943	1.24401	1.11649	0.345753	0.345603	0.204682	4.95588e-18	3.74575	up	0.00040678	-1.5018	down	0.0026747	2.52771	up
c40519.graph_c0	2.8739	3.18158	1.94066	0.740417	2.1264	1.64611	0.558525	0.537605	0.857105	0.264501	-0.675047	normal	0.592509	-0.692155	normal	0.00478782	-1.76935	down
c40522.graph_c0	17.7053	21.4045	23.0437	23.8073	24.7212	21.199	34.9078	52.1349	46.9617	0.58969	0.188038	normal	8.86709e-06	0.848881	normal	6.0463e-08	1.04297	up
c40546.graph_c0	3.55389	4.03517	4.03554	0.170866	1.25848	0.558245	0	0	0	6.32811e-05	-1.83505	down	0.423978	-0.592522	normal	4.83194e-08	-3.94516	down
c40553.graph_c0	0.141129	0.155199	0	1.23878	0.969174	1.5316	0.385648	1.08801	0	0.00809257	1.49817	up	0.782742	-0.486679	normal	0.698914	0.863751	normal
c40562.graph_c0	23.9022	21.7796	20.2677	13.3845	14.2628	13.8273	7.26082	6.92486	6.65215	9.12156e-13	-0.619085	normal	7.41954e-12	-1.04704	down	4.76149e-36	-1.70652	down
c40570.graph_c0	11.7394	9.69994	10.5001	6.06573	4.41191	4.83812	3.55062	3.99364	4.00409	8.40059e-08	-0.973676	normal	0.614263	-0.43872	normal	2.22951e-09	-1.48658	down
c40577.graph_c0	0.410558	0.168132	0.231337	1.26725	1.31634	1.15943	1.25003	1.53601	1.17692	1.18185e-06	1.84617	up	0.991029	0.00683018	normal	0.000299879	1.96259	up
c40580.graph_c0	0	0	0	1.58051	2.21319	0.916095	1.64898	1.11361	2.78879	1.0034e-07	2.62099	up	0.945189	0.110037	normal	1.87375e-06	3.59083	up
c40582.graph_c0	0	0	0	1.56627	1.73583	1.63179	2.31389	1.49761	3.76103	1.69219e-08	2.7426	up	0.782742	0.39141	normal	1.96159e-08	4.03591	up
c40597.graph_c0	0	0	0	0	0.491819	0	1.92824	1.63841	2.11078	0.748068	0.138194	normal	0.0941243	1.01866	normal	0.00156351	2.67003	up
c40619.graph_c0	0.410558	0.284531	1.16954	7.54656	4.81694	5.55382	6.42304	7.33447	10.2469	6.83282e-08	2.38152	up	0.782742	0.309774	normal	9.13073e-21	3.43421	up
c40629.graph_c0	9.63528	6.82876	7.64696	4.41403	2.60375	2.94868	2.50006	0.844808	1.39439	4.84775e-06	-1.14463	down	0.18643	-0.836678	normal	4.46764e-09	-2.22898	down
c40643.graph_c0	3.39993	3.16865	4.80666	4.12925	5.04838	4.02223	1.55589	2.04802	2.04682	0.748068	0.245574	normal	0.00841047	-1.07901	down	0.05348	-0.996593	normal
c40662.graph_c0	0.0898095	0.349198	0.372709	1.2103	1.62011	1.88944	3.48413	3.49443	3.77382	2.05845e-07	2.08053	up	0.013161	0.93154	normal	1.25463e-13	3.32784	up
c40682.graph_c0	0.230939	0.375064	0.462674	1.4666	1.12829	1.30257	1.84845	2.13762	2.34105	1.5238e-07	1.68772	up	0.370024	0.520442	normal	1.78567e-09	2.31657	up
c40689.graph_c0	0	0	0	0.768895	0.810055	1.50297	0.651612	0.345603	0.524497	6.85535e-06	2.28089	up	0.782742	-0.598156	normal	0.0325815	2.02551	normal
c40701.graph_c0	0.269429	0.336264	0.0899643	2.03615	2.34337	1.51728	6.80868	7.57767	5.65433	2.30606e-11	2.36756	up	1.93928e-12	1.68325	up	2.60394e-34	4.3451	up
c40727.graph_c0	0.436218	0.504397	0.334153	1.19606	1.62011	2.06121	2.75273	2.35522	1.91889	1.25381e-06	1.65726	up	0.782742	0.387809	normal	1.76525e-07	2.17009	up
c40731.graph_c0	3.772	4.79824	3.63713	4.20044	5.29429	5.39637	7.84594	9.33128	10.6562	0.536325	0.309031	normal	0.00961374	0.753248	normal	7.12967e-05	1.09469	up
c40735.graph_c0	60.955	64.33	56.7675	36.9497	36.5682	29.5584	11.7689	17.7538	20.0204	5.5884e-13	-0.801502	normal	6.23875e-06	-1.07294	down	2.00533e-24	-1.94953	down
c40736.graph_c0	6.68439	9.10501	8.77794	2.27821	2.80626	2.84848	1.99473	4.44164	3.05743	2.34597e-09	-1.48524	down	0.896492	0.150556	normal	0.000247076	-1.34848	down
c40742.graph_c0	7.82626	9.493	6.6188	4.30012	4.13707	5.16735	1.64898	2.36802	2.95509	0.00186941	-0.738291	normal	0.0607804	-0.867038	normal	2.89088e-07	-1.75686	down
c40746.graph_c0	0.679986	0	0.282745	0.541074	0.332701	0.815897	2.9389	2.88003	4.52858	0.830779	0.207223	normal	0.0634233	1.12642	normal	0.0069047	2.21611	up
c40762.graph_c0	2.82258	3.01345	4.58818	5.70976	4.07921	5.03852	8.60394	10.0097	8.73735	0.109652	0.535957	normal	0.0171025	0.733538	normal	9.98476e-06	1.30403	up
c40765.graph_c0	1.10337	1.44852	2.44189	8.3297	9.51815	9.40428	22.6735	20.685	21.159	3.20061e-21	2.32675	up	3.33742e-09	1.11891	up	4.51149e-41	3.5398	up
c40771.graph_c0	0	0	0	0.156627	0	0	0.917577	0.844808	1.29205	0.748068	0.134541	normal	0.00749611	1.40038	up	5.45879e-05	3.18272	up
c40796.graph_c0	82.7017	81.7899	87.2782	435.864	454.325	422.262	174.087	210.434	200.115	0	2.42032	up	1.96766e-54	-1.23324	down	3.29179e-37	1.15594	up
c40804.graph_c0	0.397728	0.142266	0.0771123	0.854328	1.05597	1.1308	2.28729	2.63682	1.99565	0.00251511	1.57673	up	0.238875	0.795822	normal	2.99678e-06	2.86639	up
c40808.graph_c0	3.91313	2.49612	3.29012	7.93101	6.52384	7.62935	2.71284	2.16322	0.831519	0.0010506	1.07665	up	0.00060247	-1.47345	down	0.698703	-0.68602	normal
c40826.graph_c0	3.52823	2.56078	3.94558	0	0	0.0715699	0	0	0	2.10636e-13	-3.29621	down			--	4.56725e-11	-4.50336	down
c40828.graph_c0	1.82185	2.26332	2.55756	85.9596	86.1697	93.0981	136.293	182.466	178.789	0	5.27295	up	3.91137e-14	0.813487	normal	1.22364e-159	6.03029	up
c40842.graph_c0	5.0165	4.65597	2.85315	12.2454	9.59048	8.68858	4.78736	6.88646	6.65215	6.7151e-06	1.19043	up	0.110309	-0.698995	normal	0.698914	0.439177	normal
c40845.graph_c0	0.628667	0.750128	0.681158	2.4206	1.38867	1.81788	5.04002	5.28645	5.0147	8.71837e-06	1.80945	up	0.00280859	1.08656	up	3.48235e-14	3.22054	up
c40852.graph_c0	9.96885	12.9462	7.64696	13.954	12.7873	12.5963	17.8462	24.2434	23.4872	0.173677	0.372349	normal	0.0107285	0.64036	normal	4.2528e-05	1.02583	up
c40854.graph_c0	0.295088	0.426797	0.244189	0	0	0.0715699	0.239368	0	0	0.00430995	-1.58477	down	0.782742	0.173974	normal	0.356493	-1.25621	normal
c40870.graph_c0	19.2321	28.0264	25.1771	11.3056	17.1703	16.046	10.8646	9.29288	7.75232	0.000445407	-0.706867	normal	0.223422	-0.581629	normal	4.36152e-07	-1.36496	down
c40877.graph_c0	0.359238	0.375064	0.372709	5.79519	4.25279	5.58245	3.27136	4.26244	4.86119	2.61647e-46	3.52193	up	0.7289	-0.314255	normal	3.52885e-22	3.27621	up
c40878.graph_c0	126.644	118.132	123.277	219.562	232.645	219.619	342.323	433.873	424.395	1.75697e-109	0.904809	normal	2.89482e-16	0.754336	normal	1.21951e-69	1.64516	up
c40879.graph_c0	0	0	0	0.156627	0.79559	0.429419	1.06386	1.71522	1.04899	0.000561616	1.82126	up	0.232069	0.874656	normal	2.88774e-08	3.99561	up
c40881.graph_c0	10.0587	10.0233	9.96033	4.01534	2.11193	3.30653	2.75273	1.67682	2.17474	2.86018e-14	-1.54079	down	0.782742	-0.474685	normal	1.32179e-14	-2.15393	down
c40882.graph_c0	1.2445	1.30626	1.32376	0	0	0.343535	0	0.0640006	0	1.28938e-05	-2.10144	down	0.782742	-0.184313	normal	2.00965e-06	-3.45303	down
c40886.graph_c0	0.243769	0	0.0771123	1.72289	1.46099	1.76062	5.51876	6.69446	6.35792	1.22629e-08	2.57548	up	6.2135e-07	1.57093	up	1.076e-20	4.81588	up
c40890.graph_c0	1.07771	1.56492	0.886791	0.270537	0.202514	0.257652	0.452139	0.883208	0.434949	0.00365377	-1.46294	down	0.782742	0.33876	normal	0.257616	-1.08915	normal
c40893.graph_c0	0.654326	0.827728	0.719714	0.185104	0.303771	0.114512	0.186175	0.550405	0.24306	0.00986724	-1.42883	down	0.782742	0.273222	normal	0.341423	-1.13281	normal
c40902.graph_c0	0.333578	0.206932	0.257041	0.996716	0.607542	0.930408	0.638314	0.486404	0.575667	0.00920769	1.28648	up	0.782742	-0.442295	normal	0.674235	0.814229	normal
c40911.graph_c0	780.021	781.905	778.487	305.792	311.134	309.941	262.666	344.118	341.038	0	-1.28166	down	0.800783	-0.0559524	normal	5.46176e-22	-1.34458	down
c40936.graph_c0	3.57955	2.32798	3.4572	22.7536	19.0652	19.1521	72.3556	86.0168	79.263	5.02168e-57	2.66508	up	1.1554e-52	1.84568	up	3.47177e-159	4.5605	up
c40939.graph_c0	6.19686	4.19037	5.038	14.7087	13.2357	12.1096	87.1033	81.7543	75.745	1.97631e-11	1.29893	up	8.25474e-79	2.50817	up	5.45099e-127	3.86278	up
c40945.graph_c0	0	0	0	0	0.231444	0.14314	1.94154	1.92002	1.34322	0.696874	0.398211	normal	5.47824e-05	1.90588	up	8.68657e-09	4.09784	up
c40962.graph_c0	169.548	158.303	169.133	77.8577	75.9572	93.7852	79.3637	44.0836	49.0341	3.25818e-40	-0.981379	normal	0.0171161	-0.544772	normal	1.13943e-09	-1.53918	down
c40969.graph_c0	0.192449	0.193999	0.231337	1.86528	0.52075	0.844525	0.199473	0.153601	0.678008	0.00369559	1.53086	up	0.319708	-0.841198	normal	0.793447	0.393401	normal
c40988.graph_c0	0.218109	0.465597	0.552638	2.37788	0.318236	1.24532	2.40698	3.07203	3.72265	0.15854	0.990455	normal	0.512702	0.710922	normal	0.000520228	2.27642	up
c41005.graph_c0	2.43769	4.61717	3.99698	10.0099	9.3735	8.47387	17.9526	21.3506	22.8348	2.99841e-09	1.30609	up	5.42969e-07	1.02548	up	2.06485e-22	2.37442	up
c41007.graph_c0	5.0165	6.27263	8.44379	15.4633	13.5106	13.0973	17.4738	19.9682	20.0588	8.76538e-06	1.06958	up	0.572606	0.373768	normal	8.38271e-07	1.46202	up
c41017.graph_c1	0.705646	1.26746	1.13098	1.96495	1.18615	1.83219	2.08782	3.40483	3.30049	0.441738	0.523421	normal	0.339367	0.647088	normal	0.00693474	1.27497	up
c41026.graph_c0	7.0308	4.53957	6.90155	1.85104	1.82262	0	0.305859	0	0	0.00205063	-1.56359	down	0.782742	-0.423088	normal	1.3201e-05	-3.26208	down
c41040.graph_c0	0.705646	0.232798	0.115668	0.0284776	0.0578611	0.114512	0	0.0256002	0	0.0624654	-1.1818	normal	0.782742	-0.250172	normal	0.00986273	-2.29106	down
c41044.graph_c0	9.82773	10.7217	8.01967	16.4173	18.2262	14.2281	3.47083	3.91684	4.87398	1.68438e-06	0.778182	normal	1.08027e-15	-1.90344	down	4.68044e-05	-1.2383	down
c41055.graph_c0	1.57808	1.64252	1.82499	18.5532	12.8741	15.4877	33.6844	37.9011	36.8043	3.43743e-41	3.04301	up	1.48816e-10	1.09102	up	1.01044e-71	4.24684	up
c41058.graph_c0	0.243769	0.129332	0	0.982477	2.18426	1.17375	2.32719	1.28001	4.8356	0.00208381	1.67315	up	0.782742	0.535494	normal	8.94542e-05	2.89627	up
c41068.graph_c0	1.15469	2.56078	1.47798	6.99125	5.01945	7.0711	5.02672	0.640006	1.0362	4.6113e-07	1.6914	up	0.463038	-0.757143	normal	0.905779	0.219302	normal
c41073.graph_c0	8.19832	7.74702	6.88869	4.12925	5.61253	4.17968	2.71284	2.47042	4.1448	0.00103203	-0.646557	normal	0.0744588	-0.730808	normal	2.11894e-07	-1.46619	down
c41094.graph_c0	55.1944	57.2814	55.7779	138.244	126.817	140.22	213.463	242.729	237.853	1.09321e-85	1.28821	up	9.04617e-15	0.71157	normal	1.17804e-96	1.986	up
c41097.graph_c0	2.56599	2.44438	2.13344	6.0942	5.27983	4.89538	5.71823	5.64485	5.71829	8.50113e-07	1.11582	up	0.988408	0.0159199	normal	0.000263802	1.13557	up
c41098.graph_c0	1.16752	2.43145	1.31091	0.341731	0.130187	0.114512	2.1942	2.89283	2.45618	0.00101171	-1.71282	down	0.000317914	1.75257	up	0.698914	0.512845	normal
c41099.graph_c0	223.343	225.996	223.767	125.373	117.545	128.826	58.6717	58.7653	58.7948	1.0458e-45	-0.887711	normal	4.448e-18	-1.09612	down	9.01126e-83	-2.02271	down
c41112.graph_c0	0.654326	0.193999	0.115668	0.555313	0.650937	1.48865	3.97617	2.25282	3.33887	0.36086	0.809693	normal	0.0341926	1.15186	normal	4.62461e-05	2.56798	up
c41113.graph_c0	0	0	0	0	0.52075	0	0.478736	0.345603	0.741971	0.748068	0.157835	normal	0.266048	0.852086	normal	0.000400313	2.89687	up
c41119.graph_c0	0	0	0.141372	0.555313	0.390562	0.543931	1.11705	2.39362	0.997823	0.147598	0.955688	normal	0.371979	0.808001	normal	0.000380547	2.83441	up
c41141.graph_c0	37.2196	38.8127	33.531	17.5992	19.8608	20.4976	17.0084	14.3617	15.2744	2.30265e-15	-0.879063	normal	0.312857	-0.358438	normal	1.73981e-15	-1.26944	down
c41142.graph_c0	3.61804	3.11691	4.45966	14.6802	12.3244	10.349	12.5269	24.397	18.3062	1.48934e-11	1.63783	up	0.547903	0.424784	normal	8.50677e-11	2.10164	up
c41147.graph_c0	0.372068	0.51733	0.861087	0.0284776	0	0.100198	0.0265964	0	0.063963	1.21557e-05	-2.13728	down	0.951642	-0.0716715	normal	6.86982e-05	-2.90353	down
c41148.graph_c0	1042.77	1050.83	1076.01	368.315	369.834	375.899	247.985	342.864	328.207	0	-1.47566	down	0.00869204	-0.336337	normal	1.73309e-31	-1.81572	down
c41161.graph_c1	0	0	0.12852	0	0	0	3.76339	2.44482	3.19815			--	3.17729e-07	2.33825	up	1.02193e-07	3.73457	up
c41192.graph_c0	0.679986	0.504397	1.18239	0	0	0	0.0664911	0	0	0.000302748	-1.89986	down			--	0.00372887	-2.47145	down
c41193.graph_c0	0	0	0	0.142388	0.0433958	0.0715699	0.611718	0.844808	0.486119	0.406234	0.599363	normal	0.00759654	1.41334	up	1.25691e-06	3.62964	up
c41231.graph_c0	0	0.0775995	0	0.427164	0.593076	1.40277	1.26333	1.21601	2.39222	0.0012017	1.74248	up	0.782742	0.59138	normal	6.29224e-06	3.34702	up
c41245.graph_c0	85.3447	83.9756	81.3534	70.4678	60.8988	73.6454	45.5065	42.7652	39.3756	0.000505512	-0.251332	normal	5.00727e-10	-0.741208	normal	3.97728e-24	-1.02375	down
c41246.graph_c0	0.372068	0.0905327	0	2.59146	3.38487	3.03456	5.47886	9.79209	7.75232	4.21616e-10	2.75674	up	0.00546398	1.07653	up	3.98959e-16	4.44384	up
c41261.graph_c0	115.957	119.568	111.71	102.534	103.137	107.584	244.168	289.782	300.051	0.433816	-0.0794754	normal	2.45804e-50	1.31873	up	1.11947e-42	1.23118	up
c41270.graph_c0	5.49121	5.00517	3.09734	5.75247	9.17099	5.5252	17.9127	9.17768	8.49429	0.314374	0.519741	normal	0.328628	0.622239	normal	0.00679931	1.2216	up
c41293.graph_c0	0.141129	0.168132	0.102816	0.925522	0.969174	1.35983	3.21817	3.99364	3.56914	7.76496e-06	2.14979	up	0.000385775	1.35595	up	2.92672e-14	4.1857	up
c41302.graph_c0	17.3974	22.6591	21.3472	19.3932	20.5986	23.5322	51.0784	42.5732	50.7866	0.880513	0.0657219	normal	1.70357e-09	1.0945	up	1.71547e-10	1.17354	up
c41314.graph_c0	5.20895	3.69891	4.93518	6.54985	7.40622	7.08542	1.15694	0.268802	0.524497	0.0198124	0.604785	normal	3.86796e-14	-2.69112	down	1.3092e-07	-2.5474	down
c41317.graph_c0	0.0256599	0.051733	0	0.0284776	0.0289306	0	0.957471	0.844808	0.93386	0.984681	-0.0314969	normal	1.10192e-08	2.53068	up	4.94182e-09	3.73123	up
c41322.graph_c0	0	0	0	1.03943	0.824521	1.08786	0.904278	1.74082	2.62248	0.0116205	1.39376	normal	0.782742	0.383215	normal	0.00101425	2.74709	up
c41331.graph_c0	0	0	0.115668	0.968238	0.260375	0.229024	2.06122	2.29122	1.84214	0.141922	0.960248	normal	0.0742855	1.09549	normal	3.97566e-06	3.38221	up
c41338.graph_c0	0	0	0	0.412925	0.0723264	0.243338	1.34312	1.62561	1.12575	0.0860886	1.00904	normal	0.00939543	1.36626	up	5.01702e-08	3.94357	up
c41347.graph_c0	0.282258	0.103466	0	0.327492	0	0.114512	2.80592	2.52162	1.94448	0.984681	0.0469	normal	7.49393e-05	1.8885	up	8.05097e-06	3.04988	up
c41355.graph_c0	0	0	0	3.3034	1.93835	1.9467	3.77669	2.61122	3.54355	8.47484e-09	2.7886	up	0.782742	0.511339	normal	1.07252e-09	4.26879	up
c41362.graph_c0	1.38563	1.50026	0.475526	3.47427	3.57292	1.90376	0.398946	0.153601	0.767556	0.028696	1.11462	normal	0.00457967	-1.46945	down	0.698914	-0.888848	normal
c41363.graph_c0	12.4964	13.4506	13.9573	9.9102	8.43326	10.3633	8.35128	5.29925	5.56478	0.108303	-0.430016	normal	0.375145	-0.544684	normal	0.00107467	-1.05689	down
c41386.graph_c0	3.19465	2.57372	3.34153	3.53122	2.83519	4.96695	6.25016	8.20487	7.58602	0.748068	0.317514	normal	0.108905	0.751089	normal	0.00367114	1.15462	up
c41452.graph_c0	0	0	0	0.968238	1.43206	1.00198	2.48677	1.56161	1.3816	4.83121e-07	2.50145	up	0.782742	0.422891	normal	1.06753e-07	3.87646	up
c41474.graph_c0	3.02786	2.70305	2.09488	6.07997	5.88737	4.85244	9.6944	10.8417	11.3342	0.00011006	1.04474	up	0.00750761	0.784033	normal	7.06466e-11	1.89191	up
c41488.graph_c0	0.0769796	0.0775995	0	0.170866	0	0.271966	4.25543	3.63523	4.28552	0.748068	0.253683	normal	5.90669e-11	2.74062	up	5.67538e-13	4.43337	up
c41495.graph_c0	44.8278	49.6378	48.9406	24.5192	27.7589	25.3357	22.6867	25.933	23.0395	1.03409e-37	-0.83609	normal	0.522805	-0.197951	normal	2.39764e-24	-1.05491	down
c41505.graph_c0	2.80975	2.27625	1.92781	0.612268	0.578611	0.515303	0	0.128001	0.24306	0.00221148	-1.46868	down	0.769204	-0.543721	normal	3.55561e-05	-2.96108	down
c41506.graph_c0	13.8178	13.4506	12.9292	18.2541	19.2677	15.6309	34.6551	42.5732	40.0281	0.00642996	0.426051	normal	7.01558e-11	1.03774	up	3.70627e-21	1.47421	up
c41512.graph_c0	2.82258	3.27211	4.12551	0.484119	0.289306	0.644129	2.56655	1.36961	1.73979	1.39882e-06	-2.06777	down	0.142731	0.993783	normal	0.363237	-0.797031	normal
c41513.graph_c0	0.500367	0.349198	0.205633	1.32421	0.925778	1.74631	2.2075	4.28804	3.33887	0.00185776	1.507	up	0.0706552	0.93781	normal	8.12883e-08	2.84293	up
c41552.graph_c0	0.115469	0	0	1.95072	1.54778	1.90376	2.60645	3.82723	5.12983	2.75836e-06	2.34202	up	0.345755	0.741034	normal	6.17095e-09	3.98247	up
c41562.graph_c0	0	0	0	0	0.0578611	0	1.18354	1.35681	0.703593			--	0.000371547	1.73922	up	4.89941e-06	3.47983	up
c41566.graph_c1	0	0	0	1.4666	0.622007	0.959036	1.38301	1.47201	0.537289	0.00119036	1.72795	up	0.988408	0.0449454	normal	0.00360085	2.51663	up
c41591.graph_c0	18.4238	15.2483	15.2297	6.33626	2.92199	3.24927	6.34325	5.83685	6.52423	8.20083e-08	-1.71209	down	0.782742	0.429286	normal	2.83218e-08	-1.40255	down
c41596.graph_c0	20.2071	19.2059	24.5988	11.0778	12.1219	13.9418	7.71296	12.0577	10.6818	2.79075e-05	-0.750778	normal	0.782742	-0.288366	normal	4.33086e-05	-1.08792	down
c41602.graph_c0	2.68146	2.43145	2.62182	0.996716	0.79559	2.10415	0	0.332803	0.665215	0.348848	-0.71359	normal	0.582369	-0.668752	normal	0.00606392	-2.14153	down
c41607.graph_c0	0.397728	0.569063	0.372709	0.0427164	0.0433958	0.0429419	0.106386	0.0384003	0.0767556	0.00209309	-1.66404	down	0.905117	0.130393	normal	0.0468561	-1.77328	normal
c41639.graph_c0	1.43695	2.93585	2.40333	13.9398	14.8848	11.4655	0.877682	1.89442	1.43277	7.91799e-30	2.47397	up	6.70664e-25	-2.9466	down	0.591312	-0.696496	normal
c41650.graph_c0	6.26101	3.90584	5.86053	24.4338	27.6865	25.1783	29.8811	28.3395	28.6682	3.21791e-41	2.24971	up	0.782742	0.131768	normal	2.97608e-28	2.38879	up
c41657.graph_c0	1.61657	0.633729	0.75827	2.1643	0.578611	1.54591	13.1386	7.43687	10.426	0.776422	0.285137	normal	9.21406e-06	1.90572	up	1.17455e-07	2.8266	up
c41663.graph_c0	0	0.103466	0	1.99343	3.29808	3.34947	16.3036	17.8562	20.0844	1.24804e-11	3.12093	up	2.6802e-18	2.31473	up	1.02634e-30	6.35559	up
c41663.graph_c1	0	0	0	2.10734	2.50249	2.49063	12.6599	11.2129	12.5879	1.72458e-08	2.74139	up	1.41181e-09	1.94827	up	4.07453e-21	5.77246	up
c41676.graph_c0	0.962245	1.26746	1.01531	3.78752	5.2509	4.53753	2.35378	5.88805	3.62031	1.86807e-05	1.66392	up	0.88658	-0.161586	normal	0.0169945	1.53984	normal
c41680.graph_c0	3.52823	2.72892	3.57287	23.252	19.152	23.0169	23.2852	22.9634	23.1802	2.28165e-58	2.69401	up	0.988408	0.0110156	normal	9.04382e-38	2.71923	up
c41683.graph_c0	9.59679	8.72994	11.464	48.896	46.7084	48.2238	45.2804	38.5155	34.7191	1.55528e-169	2.30334	up	0.00327875	-0.377589	normal	2.99514e-42	1.89522	up
c41688.graph_c0	0.936585	0.827728	0.976755	4.08653	2.90752	2.94868	0	2.80323	0.93386	0.00495954	1.37368	up	0.540483	-0.71956	normal	0.888199	0.256068	normal
c41700.graph_c0	8.23681	9.90687	8.86791	14.3669	11.5578	12.6679	20.2532	19.725	23.2697	0.0145765	0.528959	normal	0.0142718	0.617787	normal	2.15767e-07	1.15877	up
c41701.graph_c0	12.1756	10.1009	10.4359	7.01973	8.12949	8.78878	1.66228	4.27524	5.11704	0.121681	-0.438077	normal	0.0419767	-0.921038	normal	5.18528e-05	-1.51288	down
c41704.graph_c0	0.179619	0.310398	0.321301	0.996716	1.11383	1.18806	0.997366	0.883208	0.921068	8.97009e-05	1.64069	up	0.782742	-0.246069	normal	0.0390497	1.45352	normal
c41712.graph_c0	1.51393	1.79772	1.18239	3.83024	4.35405	3.12045	7.69966	6.74566	7.70115	0.0725253	0.992475	normal	0.315015	0.721641	normal	0.00030594	1.96683	up
c41715.graph_c0	75.8634	72.4133	79.6698	48.3977	44.5964	40.8378	17.1148	18.3554	19.9565	6.90685e-19	-0.717429	normal	6.20013e-30	-1.3315	down	1.00842e-94	-2.09001	down
c41718.graph_c0	0.936585	1.04759	1.31091	2.49179	3.13896	1.98964	4.29532	5.13285	5.42406	0.0166114	1.06544	normal	0.129296	0.783291	normal	3.86029e-06	2.04594	up
c41719.graph_c0	0.0898095	0	0.0257041	0.0427164	0.0578611	0.0572559	0.957471	0.908808	1.12575	0.911503	0.147502	normal	7.21859e-09	2.47171	up	8.70918e-10	3.65646	up
c41724.graph_c0	2.20675	3.01345	1.99207	227.208	230.88	231.786	212.798	293.148	296.072	0	6.4661	up	0.782742	0.138663	normal	7.71055e-149	6.52347	up
c41730.graph_c0	0.359238	0.297465	0.0899643	1.08215	1.60565	1.04492	9.61461	10.6625	10.0294	0.0030868	1.52289	up	3.17865e-17	2.53444	up	3.05096e-26	4.66321	up
c41735.graph_c0	4.8882	3.50491	3.26442	0.669223	0.578611	1.08786	0.199473	0	0.422156	3.92213e-10	-2.07436	down	0.414381	-0.774412	normal	2.92348e-12	-3.66527	down
c41738.graph_c0	158.129	146.185	144.688	113.939	104.844	100.599	61.7702	57.9461	50.2749	3.67964e-10	-0.480396	normal	3.33507e-11	-0.938481	normal	1.17462e-32	-1.45624	down
c41743.graph_c0	0	0	0	3.37459	3.0811	3.12045	6.56932	8.49928	7.45809	6.028e-21	4.05779	up	0.000461729	1.03481	up	6.42037e-24	6.05028	up
c41744.graph_c0	0	0.116399	1.2338	2.23549	1.67797	1.231	9.12257	8.19207	10.1701	0.630808	0.606935	normal	1.05072e-07	1.90591	up	0.00654976	2.36016	up
c41754.graph_c0	229.181	234.738	223.009	75.4941	76.1163	75.9213	63.6319	87.22	96.4818	3.10138e-301	-1.55243	down	0.927127	0.0438451	normal	2.47914e-15	-1.50219	down
c41763.graph_c0	22.9784	18.7661	20.0492	9.35489	8.31753	8.14465	8.60394	14.8481	14.1102	1.01276e-11	-1.20348	down	0.558705	0.44455	normal	0.0104888	-0.746124	normal
c41769.graph_c0	4.59311	4.21624	4.62674	2.74809	1.95281	2.60514	0.239368	0.345603	0.24306	2.61878e-05	-0.796256	normal	1.52209e-12	-2.51595	down	5.75519e-27	-3.81675	down
c41770.graph_c0	3.42559	3.00051	4.02269	4.52794	6.01755	9.63331	12.7663	13.5553	11.3854	0.0853817	0.803904	normal	0.167666	0.733238	normal	4.93733e-05	1.68455	up
c41772.graph_c0	0.153959	0.168132	0.205633	1.85104	1.17169	1.41708	2.14101	2.54722	2.55852	7.45609e-12	2.50708	up	0.347858	0.541146	normal	1.01239e-13	3.3039	up
c41778.graph_c0	91.1823	78.1168	84.8749	26.5981	28.6268	25.3501	14.4419	14.1441	12.6263	1.29553e-84	-1.61565	down	1.7451e-08	-0.994617	normal	5.31574e-94	-2.66048	down
c41779.graph_c0	22.0418	23.0988	22.3368	16.4173	16.4615	18.4507	11.104	10.7649	12.4088	0.000264805	-0.343085	normal	5.20301e-05	-0.649564	normal	4.26022e-14	-1.02637	down
c41780.graph_c0	0.654326	1.12519	0.642602	0.996716	1.40313	0.916095	3.21817	2.03522	2.4306	0.769287	0.195141	normal	0.0119786	0.990652	normal	0.00128149	1.29858	up
c41783.graph_c0	679.409	669.645	656.855	391.083	398.041	398.029	297.282	268.79	257.285	3.02892e-146	-0.726481	normal	3.38637e-16	-0.588012	normal	6.43601e-93	-1.33558	down
c41787.graph_c0	2.97654	2.53492	3.18731	1.4666	1.0849	1.231	1.21014	0.563205	0.370986	0.0146304	-0.988761	normal	0.782742	-0.501225	normal	0.00201486	-1.78638	down
c41788.graph_c0	8.147	5.72943	4.691	10.7788	15.8684	12.1955	29.3625	24.0642	19.0482	0.000160429	0.986367	normal	0.00703874	0.792516	normal	2.13966e-10	1.83588	up
c41791.graph_c0	0.641496	0.181065	0.102816	2.19277	2.58928	3.30653	3.48413	3.86563	5.43686	1.57567e-07	2.27537	up	0.782742	0.483029	normal	2.65003e-08	3.12479	up
c41792.graph_c0	0.590177	1.31919	0.719714	7.09092	4.61442	5.9403	0.492034	1.16481	0.690801	6.25348e-12	2.35081	up	4.75159e-08	-2.16499	down	0.931008	-0.158379	normal
c41794.graph_c0	0.551687	0	0.514082	1.4666	1.35974	1.03061	18.0058	13.9521	14.7627	0.170029	0.987929	normal	6.35546e-17	2.82585	up	1.24266e-21	4.64703	up
c41799.graph_c0	6.97948	8.83341	7.2614	38.1885	37.6242	44.8743	68.8315	92.1352	85.7744	1.39575e-80	2.37879	up	2.65123e-12	0.940853	normal	3.63489e-97	3.32852	up
c41800.graph_c0	9.51981	6.44076	9.98604	3.50274	2.25658	2.59083	3.6969	4.27524	4.8484	1.34325e-06	-1.45448	down	0.782742	0.43043	normal	0.01761	-1.01177	normal
c41804.graph_c0	55.0147	52.0434	56.4976	31.8949	36.6116	33.28	23.591	17.6642	22.9499	9.21365e-10	-0.660936	normal	0.00198764	-0.674372	normal	1.12034e-16	-1.37833	down
c41804.graph_c1	18.5906	13.5411	12.6336	9.12707	6.17667	6.42698	3.78999	5.52965	8.28961	9.5577e-05	-0.966142	normal	0.782742	-0.277216	normal	0.000270304	-1.32108	down
c41810.graph_c0	165.493	156.945	166.64	87.8961	86.6181	83.6079	67.1028	86.2472	80.6574	4.26814e-93	-0.874965	normal	0.225596	-0.217925	normal	2.47173e-30	-1.11208	down
c41811.graph_c0	0.333578	0.853594	0	0.968238	0.79559	0.400791	1.30322	3.18723	3.17257	0.748068	0.394473	normal	0.0365357	1.16493	normal	0.00386895	2.02971	up
c41812.graph_c0	13.5099	17.3047	15.1911	13.8116	19.9476	15.3303	55.1211	36.0835	36.638	0.748068	0.142707	normal	2.23818e-05	1.16065	up	1.63436e-09	1.37593	up
c41814.graph_c0	74.4777	69.6585	69.8894	91.2849	86.5891	97.0917	153.501	181.288	180.261	1.57559e-10	0.402341	normal	3.95425e-17	0.818214	normal	2.44848e-35	1.20871	up
c41819.graph_c0	1.74487	1.79772	2.04347	24.6901	25.2998	22.6304	50.121	54.7333	54.2279	1.95657e-71	3.57006	up	3.71346e-15	1.03855	up	6.8295e-103	4.69122	up
c41839.graph_c0	1.82185	1.33212	1.41372	4.78424	4.90373	4.95264	0.757998	0.960009	1.0362	2.6962e-08	1.55113	up	3.84578e-08	-1.973	down	0.669996	-0.677029	normal
c41841.graph_c0	67.7933	70.719	68.8355	34.7711	35.5123	37.2736	36.7031	32.5507	29.0136	5.23429e-48	-0.900837	normal	0.513791	-0.205348	normal	1.82002e-27	-1.12836	down
c41843.graph_c0	26.5836	25.776	27.2463	10.3943	10.8924	11.1792	3.93627	4.73604	5.79505	4.26819e-42	-1.23654	down	2.10338e-08	-1.16913	down	1.60782e-53	-2.47747	down
c41857.graph_c0	7.05646	9.9198	6.10472	18.0975	14.2049	17.964	26.6097	40.0516	38.4418	1.35291e-10	1.11468	up	1.61881e-06	0.947008	normal	3.65737e-22	2.08548	up
c41858.graph_c0	20.3098	18.8308	19.3423	12.0033	11.1672	12.7394	5.85121	6.61766	5.46244	7.93421e-06	-0.656753	normal	0.000254687	-0.978078	normal	2.29891e-15	-1.72003	down
c41860.graph_c0	3.41276	2.13399	2.45474	1.09639	0.810055	1.34551	2.35378	2.11202	0.972238	0.00236161	-1.11826	down	0.782742	0.474969	normal	0.609583	-0.579212	normal
c41862.graph_c0	13.1635	12.6099	12.9677	6.64952	5.69932	5.62539	4.18894	3.71203	5.98694	1.70476e-12	-1.05172	down	0.672294	-0.393628	normal	3.62984e-11	-1.50095	down
c41866.graph_c0	7.99305	6.51836	6.87584	1.63746	2.54589	3.14907	2.50006	3.44323	3.14698	0.00126948	-1.14375	down	0.872025	0.18502	normal	0.0713025	-0.977296	normal
c41868.graph_c0	1.7577	0.918261	1.86355	7.29026	4.42637	6.41266	2.08782	1.26721	1.65025	5.53912e-08	1.82911	up	0.000434346	-1.44975	down	0.917292	0.16685	normal
c41890.graph_c0	9.94319	11.6787	9.85752	9.14131	9.27224	10.2345	19.6814	25.0498	26.3528	0.748068	-0.10884	normal	5.71621e-12	1.19855	up	3.73293e-10	1.10537	up
c41892.graph_c0	0.359238	0.387997	0.372709	2.50603	2.38677	2.59083	7.34061	8.24327	7.62439	5.35109e-09	2.23053	up	1.01992e-06	1.38982	up	7.87839e-23	3.95176	up
c41895.graph_c0	1.00073	0.99586	0.783975	14.1676	14.4797	16.3322	37.2084	40.026	37.9812	1.04011e-88	3.86046	up	3.96087e-27	1.24674	up	1.87482e-139	5.19231	up
c41898.graph_c0	3.68219	1.69426	2.00492	14.908	11.659	6.656	7.32731	13.5809	16.8734	0.00555724	1.42323	up	0.901875	0.163394	normal	0.0111655	1.8272	normal
c41898.graph_c1	6.49194	5.18623	6.47743	24.3626	28.2941	26.8244	40.9984	52.7237	48.7014	9.08364e-65	2.13415	up	7.50834e-08	0.747286	normal	6.54471e-72	2.88543	up
c41905.graph_c0	3.05352	1.59079	1.46513	3.78752	2.15533	3.39241	14.5615	9.81769	7.02314	0.748068	0.474662	normal	0.00199719	1.31692	up	1.51461e-05	2.07505	up
c41907.graph_c0	1.07771	0.659596	0.398413	1.93648	1.90942	1.91807	1.25003	1.74082	1.07458	0.000966759	1.35319	up	0.782742	-0.468676	normal	0.478958	0.861328	normal
c41911.graph_c0	0.705646	0.504397	0.719714	0.0854328	0.0289306	0	0.0265964	0.153601	0.115133	4.86998e-07	-2.36129	down	0.782742	0.246536	normal	0.00128001	-2.18605	down
c41942.graph_c0	0.0641496	0	0	0	0.0867917	0.314907	2.63305	1.42081	1.63745	0.748068	0.310065	normal	0.000189073	1.80328	up	1.42294e-07	3.71726	up
c41945.graph_c0	4.37501	3.41438	4.0741	2.26397	2.083	1.61748	0.797893	0.908808	0.652423	1.89874e-06	-0.975865	normal	0.00113054	-1.23324	down	1.42588e-15	-2.4213	down
c41953.graph_c0	11.7009	14.5111	14.8955	30.528	25.2274	29.5297	29.8545	39.9876	39.1454	2.56766e-20	1.09419	up	0.387554	0.279146	normal	4.40523e-15	1.35931	up
c41956.graph_c0	9.77641	12.2478	11.0913	6.73495	7.56534	4.43733	5.10651	4.88964	2.9423	0.0405627	-0.763377	normal	0.782742	-0.374142	normal	0.00890973	-1.28106	down
c41957.graph_c0	5.60668	5.5225	6.64451	5.69552	6.6251	6.05481	14.0961	12.9025	13.8288	0.769109	0.119556	normal	1.09331e-05	1.00648	up	3.27626e-07	1.15507	up
c41970.graph_c0	6.71005	8.78168	6.5931	33.7032	31.245	31.3476	54.3498	80.2311	84.8789	4.72552e-61	2.13015	up	5.07959e-12	1.08194	up	4.43002e-70	3.2236	up
c41987.graph_c0	5.17046	5.39316	4.44681	14.2388	13.3081	11.9665	3.61711	4.41604	4.08084	1.63779e-13	1.36846	up	1.68766e-10	-1.6243	down	0.698914	-0.357843	normal
c41995.graph_c0	4.93952	4.38437	4.66529	12.8434	11.9339	6.97091	19.3888	14.0033	11.1424	0.000499731	0.906873	normal	0.617984	0.44409	normal	7.0527e-05	1.38016	up
c42006.graph_c0	0.115469	0.116399	0	0.968238	1.35974	0.458047	3.7368	5.54245	4.29832	9.84157e-05	1.97717	up	5.32934e-06	1.71983	up	1.13015e-16	4.58808	up
c42018.graph_c1	0.384898	0.375064	0.539786	3.50274	2.82073	3.06319	6.63581	8.52488	8.09772	2.70062e-17	2.5583	up	1.96775e-06	1.14485	up	2.95424e-32	3.89342	up
c42023.graph_c0	0.975075	1.31919	1.9021	4.11501	1.18615	3.10613	13.2317	14.5921	14.7627	0.243695	0.789695	normal	7.15271e-08	1.86377	up	3.9927e-15	3.06962	up
c42048.graph_c0	2.54033	3.10398	1.40087	5.49618	7.97037	5.85442	30.3066	19.7634	17.6794	0.000573259	1.24521	up	6.64032e-08	1.56892	up	1.51141e-18	3.01352	up
c42051.graph_c0	0.166789	0.245732	0	0.569552	1.66351	0.97335	0.159579	0	0.754764	0.0042019	1.57035	up	0.480771	-0.737176	normal	0.736396	0.463128	normal
c42058.graph_c0	0	0	0.115668	0.142388	0.332701	0.0715699	1.05056	0.960009	1.75259	0.480681	0.676531	normal	0.00210521	1.53589	up	7.11003e-07	3.44969	up
c42065.graph_c0	0.0128299	0.232798	0.488378	0.412925	0.405028	0.443733	0.22607	0.448004	0.127926	2.54782e-07	2.38428	up	0.782742	-0.503996	normal	0.0211148	1.97711	normal
c42081.graph_c0	2.61731	4.7077	4.62674	1.32421	1.40313	1.38846	1.02396	0.742407	0.58846	0.00548291	-1.21032	down	0.782742	-0.419009	normal	0.00116727	-1.98475	down
c42088.graph_c0	0.474707	0.245732	0.578342	1.11063	0.578611	0.858839	1.27663	2.04802	1.9061	0.267254	0.770847	normal	0.42669	0.689044	normal	0.00402843	1.69138	up
c42144.graph_c0	444.467	449.456	436.52	265.069	270.081	246.186	159.446	262.94	239.81	8.57498e-79	-0.74495	normal	0.782742	-0.269608	normal	1.39517e-05	-1.02987	down
c42161.graph_c0	0.705646	1.65546	1.29806	0.384447	0.101257	0.271966	0.359052	0.460804	0.307023	0.000732532	-1.60673	down	0.966901	0.0855257	normal	0.0156806	-1.69082	normal
c42181.graph_c0	6.88967	7.38489	5.38501	11.0208	11.2974	11.4655	19.7079	20.6466	20.4682	2.21984e-07	0.793909	normal	6.488e-06	0.743997	normal	2.22415e-18	1.54389	up
c42182.graph_c0	0	0	0	0	0	0	0.851086	0.870408	0.741971			--	1.76446e-06	2.20997	up	9.00163e-08	3.88861	up
c42188.graph_c0	0	0.0646662	0.154225	0.768895	0.838986	0.658443	0.558525	1.57441	1.75259	0.000512481	1.77274	up	0.740585	0.584939	normal	3.32757e-05	2.8145	up
c42191.graph_c0	0.795456	1.92705	2.4933	5.38226	4.77354	4.5089	2.07452	2.84163	1.98285	4.65452e-05	1.3598	up	0.0397113	-0.935524	normal	0.733946	0.314678	normal
c42201.graph_c0	0.295088	0.51733	0.282745	1.05367	2.57482	1.27394	0.279262	0.627206	1.11296	0.000387604	1.48748	up	0.104399	-0.979016	normal	0.81335	0.311871	normal
c42202.graph_c0	3.36144	4.72064	3.99698	1.03943	1.64904	1.93239	1.31652	0.588805	2.45618	0.0087459	-1.05235	down	0.968796	-0.0841723	normal	0.057806	-1.22558	normal
c42202.graph_c2	5.38857	6.44076	6.43887	4.2574	2.24212	3.22064	2.47347	2.07362	2.14916	0.000397152	-0.802291	normal	0.513031	-0.528504	normal	5.72085e-07	-1.44158	down
c42207.graph_c0	0	0.051733	0	0.213582	0.622007	0.21471	0.51863	1.15201	0.921068	0.015458	1.38327	normal	0.680557	0.651881	normal	6.62934e-05	3.07143	up
c42210.graph_c0	0.526027	0.892394	0.56549	5.28259	5.23643	4.53753	9.52152	12.5185	11.9867	4.5275e-20	2.76872	up	0.000215851	0.933529	normal	1.86216e-29	3.88804	up
c42218.graph_c0	0	0.219865	0.385561	3.90143	3.77544	3.69301	0	0.128001	0	1.37975e-11	2.91017	up	8.95219e-10	-2.70114	down	0.698914	-0.539687	normal
c42219.graph_c0	0.987905	0.788928	0.822531	2.07886	0.853451	1.44571	8.205	7.71847	8.17447	0.195928	0.687771	normal	3.45157e-14	2.08848	up	7.95577e-25	3.01897	up
c42245.graph_c0	0.141129	0.0905327	0.179929	0.0996716	0.390562	0.028628	1.07716	1.12641	0.767556	0.880492	0.198063	normal	0.0087886	1.36906	up	0.000181356	2.26529	up
c42252.graph_c0	0.0513197	0.297465	0.12852	0.0996716	0.188049	0.0429419	2.76603	3.98084	3.37725	0.984681	-0.0423959	normal	9.1921e-16	3.15169	up	6.83422e-15	3.99515	up
c42265.graph_c0	1.02639	0.99586	0.976755	5.29683	6.37919	1.83219	0.811191	0.192002	0.652423	0.00103466	1.5776	up	3.69712e-06	-2.01517	down	0.698914	-0.690416	normal
c42270.graph_c0	176.155	179.707	171.536	69.8271	62.7214	65.6439	64.4564	68.5958	66.7006	2.62968e-224	-1.34492	down	0.782742	-0.0745507	normal	2.74829e-88	-1.43986	down
c42271.graph_c0	0.679986	1.28039	1.2595	1.42388	1.44653	1.10218	2.68624	2.86723	2.78879	0.651882	0.318337	normal	0.000698522	0.914918	normal	1.15393e-05	1.2712	up
c42276.graph_c0	0.359238	0.569063	0.668306	1.70866	2.14086	3.32084	0.37235	0.217602	0.102341	0.000252893	1.64792	up	0.000265013	-1.76457	down	0.698914	-0.737052	normal
c42297.graph_c0	0	0.051733	0	0.35597	0.202514	0.730013	0.944173	0.908808	0.422156	0.00715548	1.50235	up	0.782742	0.385598	normal	0.000601344	2.76944	up
c42299.graph_c0	43.6346	45.6673	44.2496	126.284	130.448	121.554	187.159	168.795	177.753	8.93277e-271	1.54032	up	1.21444e-08	0.40509	normal	2.79546e-168	1.92812	up
c42320.graph_c0	0.295088	0.297465	0.269893	1.15334	0.998104	1.15943	0.89098	0.985609	0.985031	6.79781e-05	1.62488	up	0.825418	-0.202632	normal	0.024335	1.48743	normal
c42338.graph_c1	28.4568	28.8023	28.9814	20.2049	21.3797	21.4423	9.56141	11.4433	10.6434	1.3318e-07	-0.394374	normal	7.08696e-15	-1.06122	down	2.36736e-33	-1.4935	down
c42352.graph_c0	321.095	308.898	330.053	114.224	113.205	122.184	103.886	96.3977	102.853	0	-1.416	down	0.00236484	-0.281987	normal	1.6118e-144	-1.71939	down
c42372.graph_c0	0.603007	0.362131	0.62975	1.6517	1.28741	1.30257	0.22607	0.665606	0.818727	0.00679949	1.15029	up	0.150942	-0.92402	normal	0.997173	-0.00460143	normal
c42402.graph_c0	0.141129	0.297465	0.141372	0.384447	0.52075	0.472361	0.997366	0.870408	0.716386	0.00542198	1.12292	up	0.266397	0.641852	normal	1.28545e-05	1.90625	up
c42403.graph_c0	0	0.0258665	0.141372	1.18182	1.72137	1.14512	0.731402	0.460804	0.678008	1.3328e-12	3.02796	up	0.280599	-0.7463	normal	0.00109235	2.44131	up
c42424.graph_c0	0.230939	0.0646662	0.205633	0.939761	0.27484	0.801583	0.305859	0.115201	0.24306	0.00633943	1.40666	up	0.208827	-0.919896	normal	0.908963	0.222824	normal
c42457.graph_c0	0.0641496	0.0646662	0.141372	0.341731	0.27484	0.314907	0.917577	0.780807	0.895482	0.0835169	1.10969	normal	0.140855	0.928805	normal	5.85866e-05	2.57972	up
c42460.graph_c0	2.15543	1.91412	2.00492	0.484119	0.361632	0.257652	0	0	0	1.12353e-06	-1.92357	down	0.0917051	-0.93823	normal	4.94486e-11	-4.49525	down
c42478.graph_c0	2.61731	2.57372	2.10773	0.11391	0.27484	0.372163	0.279262	0.371203	0.447741	3.94977e-15	-2.68577	down	0.860206	0.211901	normal	1.95645e-09	-2.55593	down
c42482.graph_c0	0	0.0646662	0.0771123	0.854328	0.650937	0.329221	1.03726	1.20321	0.716386	0.00981465	1.47024	up	0.782742	0.338402	normal	0.00184914	2.52405	up
c42535.graph_c0	0	0	0	0.128149	0.376097	0.329221	1.71547	1.80482	1.39439	0.0603187	1.0866	normal	0.00221316	1.51141	up	7.42275e-09	4.11002	up
c42544.graph_c0	0	0	0	0.412925	0.737729	0.429419	1.17024	0.780807	0.281437	0.00124158	1.72285	up	0.850677	0.218763	normal	0.000907406	2.76699	up
c42578.graph_c0	6.26101	6.22089	5.75771	7.07668	10.7622	9.90527	11.7689	17.1138	16.9374	0.0090001	0.571143	normal	0.0389987	0.61595	normal	5.05653e-07	1.2114	up
c42579.graph_c0	0.115469	0.116399	0.411265	0.911283	2.63268	0.543931	1.4761	2.77763	2.49456	0.0158555	1.39703	normal	0.782742	0.398435	normal	0.00117957	2.41611	up
c42584.graph_c0	2.28373	1.92705	2.08203	12.5871	12.8162	12.2814	1.43621	1.02401	1.04899	9.14521e-54	2.4488	up	1.94023e-42	-3.01645	down	0.222478	-0.716532	normal
c42592.graph_c0	66.9337	63.2695	65.8539	148.852	154.692	146.003	107.955	98.8681	103.377	2.63658e-158	1.23509	up	7.48821e-16	-0.609918	normal	6.30661e-13	0.602633	normal
c42594.graph_c0	18.4109	20.0336	22.6324	7.73167	6.42258	7.19993	6.23686	9.31848	9.49211	2.93538e-25	-1.45742	down	0.782742	0.162748	normal	2.61818e-10	-1.31324	down
c42598.graph_c0	4.18256	4.65597	3.03308	9.55423	6.46598	7.70092	11.237	17.1394	19.0994	3.54839e-06	0.994476	normal	0.00110346	0.853448	normal	2.28355e-13	1.89093	up
c42607.graph_c0	1.25733	2.01759	2.39048	4.85543	6.69742	3.52124	10.9045	18.0226	16.8734	0.000243646	1.26527	up	3.29602e-06	1.35866	up	4.47222e-17	2.79895	up
c42621.graph_c0	44.0323	42.2141	45.0078	72.2334	70.0553	71.4983	87.3692	91.4824	94.4478	1.71202e-41	0.758884	normal	0.00975937	0.269193	normal	2.5824e-29	1.00964	up
c42622.graph_c0	1.80902	1.87532	1.91495	0.697701	1.24401	0.658443	0.359052	0.486404	0.946653	0.0263294	-0.923519	normal	0.782742	-0.368198	normal	0.009677	-1.50146	down
c42627.graph_c0	352.951	349.534	352.789	216.472	200.981	231.886	12.5269	17.037	16.5408	8.58657e-59	-0.674787	normal	7.5963e-230	-3.79392	down	0	-4.54741	down
c42648.graph_c0	0.808286	2.22452	1.13098	2.63418	5.39555	3.23496	0.51863	1.70242	1.57349	0.00504664	1.18841	up	0.045017	-1.10054	normal	0.928794	-0.154119	normal
c42656.graph_c0	5.06782	6.72529	4.691	17.2574	17.1124	17.6634	18.0058	23.1682	22.0928	9.66231e-25	1.63896	up	0.782742	0.199121	normal	6.36548e-17	1.83949	up
c42662.graph_c0	5.47838	6.35023	4.691	3.68785	5.2075	3.14907	2.81922	2.61122	3.21094	0.222941	-0.410135	normal	0.431325	-0.533444	normal	0.00251286	-1.02031	down
c42668.graph_c0	0.141129	0.698395	0.167077	0.953999	2.70501	0.815897	0	0.332803	0.153511	0.10456	1.0879	normal	0.00366251	-1.50103	down	0.698914	-0.681005	normal
c42670.graph_c0	1.43695	1.22866	1.10528	12.4162	11.2974	13.541	6.54272	5.92645	7.06152	8.58429e-78	3.22284	up	9.11134e-09	-0.988404	normal	2.52105e-17	2.22805	up
c42673.graph_c0	0.307918	0.103466	0	39.5696	38.7091	39.9503	73.3928	79.0407	82.3844	2.19531e-116	6.78333	up	6.50195e-21	0.897395	normal	1.5407e-105	8.18988	up
c42680.graph_c0	89.5016	86.8468	80.865	31.7668	30.6519	28.9858	19.0962	26.893	24.1524	2.16074e-165	-1.43636	down	0.00344705	-0.451953	normal	1.04333e-65	-1.90961	down
c42681.graph_c0	0.307918	0.245732	0.745418	1.3954	2.47356	1.11649	1.83515	2.81603	1.62466	0.00453674	1.46215	up	0.819699	0.228539	normal	0.00611758	1.95204	up
c42689.graph_c0	0.0513197	0.103466	0.231337	0.227821	0.0723264	0.28628	2.55326	2.11202	2.13637	0.79014	0.2698	normal	2.54472e-07	2.20614	up	3.07197e-09	3.38646	up
c42696.graph_c0	6.55609	7.47542	6.68306	12.2454	9.08419	11.7518	27.4475	30.5667	28.7194	0.000122569	0.695105	normal	8.93674e-14	1.26049	up	3.24131e-31	1.9817	up
c42700.graph_c0	10.3281	9.31194	8.05823	1.8368	2.22765	1.9467	0.319157	0.665606	0.486119	1.79868e-24	-2.06191	down	0.00102125	-1.4912	down	3.28438e-31	-4.04874	down
c42706.graph_c0	0.731306	1.40972	0.75827	13.8971	11.7313	15.5164	7.15444	5.41445	4.52858	5.80755e-28	3.33551	up	0.000218941	-1.15637	down	2.81777e-05	2.19236	up
c42712.graph_c0	68.2552	67.0718	65.931	133.09	131.287	149.094	81.9968	91.8152	84.687	3.25815e-75	1.0691	up	2.71854e-14	-0.730889	normal	0.0106372	0.312752	normal
c42714.graph_c0	124.912	118.223	123.058	36.8358	34.8469	36.701	32.7535	34.7907	38.7232	9.60271e-220	-1.70626	down	0.782742	-0.108025	normal	3.27218e-89	-1.8354	down
c42743.graph_c0	0.423388	0.323331	0.321301	1.33845	0.853451	1.18806	0.0531928	0.128001	0.614045	0.00781472	1.28922	up	0.0617576	-1.13192	normal	0.80344	-0.374609	normal
c42745.graph_c0	209.461	215.17	209.925	892.26	911.24	938.267	405.25	454.033	452.449	0	2.1345	up	1.71758e-62	-1.11639	down	1.10486e-38	0.99197	normal
c42747.graph_c0	0.320748	0.168132	0.192781	0.683462	1.15722	0.959036	1.09045	0.448004	0.127926	0.00627767	1.41196	up	0.782742	-0.450509	normal	0.698914	0.827503	normal
c42753.graph_c0	2.16826	1.79772	2.8403	2.1643	0.607542	1.90376	0.452139	0.524805	0.358193	0.748068	-0.394652	normal	0.108807	-1.03426	normal	0.00105885	-2.00356	down
c42755.graph_c1	0	0.43973	0.205633	1.60898	2.1264	1.14512	3.85648	4.49284	4.8484	0.000244404	1.83036	up	0.0219964	1.06523	normal	8.30696e-10	3.49541	up
c42772.graph_c0	0.243769	1.06053	0.706862	2.59146	3.74651	1.48865	4.92034	6.02885	5.06587	0.000413082	1.55653	up	0.160154	0.763278	normal	3.84518e-08	2.62314	up
c42777.graph_c0	6.23535	5.61303	5.59064	3.06134	3.94902	4.55184	2.08782	2.50882	2.45618	0.0235	-0.577978	normal	0.317707	-0.600805	normal	6.09894e-05	-1.2772	down
c42778.graph_c0	0.718476	1.12519	0.359857	0.840089	0.79559	0.429419	2.2208	4.21124	3.23653	0.984681	-0.0451908	normal	0.0011066	1.49104	up	0.00107056	1.81024	up
c42779.graph_c0	21.3875	18.0031	20.3191	54.378	59.973	57.9859	101.159	79.2455	72.1631	4.51183e-101	1.56192	up	0.000312701	0.460082	normal	1.38201e-60	2.00583	up
c42783.graph_c0	0.102639	0	0.0514082	0.0569552	0	0.186082	1.516	0.499205	0.460534	0.927691	0.110572	normal	0.0118702	1.35667	normal	0.000894483	2.55449	up
c42801.graph_c0	0.102639	0.206932	0.282745	1.08215	1.66351	0.944722	0.438841	0.985609	0.422156	1.75097e-07	2.11355	up	0.293432	-0.77215	normal	0.186626	1.26114	normal
c42806.graph_c0	0	0	0	0	0	0	1.17024	1.88162	2.04682			--	4.20977e-06	2.14057	up	1.85697e-07	3.82334	up
c42822.graph_c1	4.22105	2.58665	3.1616	5.26835	4.2094	5.48225	1.13035	2.61122	1.73979	0.174335	0.561642	normal	0.00685843	-1.18814	down	0.309331	-0.834029	normal
c42826.graph_c0	1.32148	1.73306	1.2338	5.29683	6.35026	4.55184	1.17024	1.95842	1.57349	0.00016545	1.54204	up	0.0165313	-1.22622	normal	0.985254	0.0687669	normal
c42830.graph_c0	1.01356	1.47439	1.49084	3.31764	5.41001	3.52124	3.01869	1.93282	2.98068	6.02767e-08	1.51765	up	0.29277	-0.599975	normal	0.123688	0.874381	normal
c42837.graph_c0	0.0513197	0.051733	0	0.669223	0.144653	0.0572559	1.07716	0.499205	1.11296	0.203727	0.903567	normal	0.543523	0.71763	normal	0.000459246	2.73865	up
c42845.graph_c0	0.218109	0.193999	0.269893	0.740417	0.506285	0.658443	1.92824	1.62561	2.64807	0.22441	0.901534	normal	0.0511794	1.07372	normal	4.27989e-05	2.47862	up
c42856.graph_c0	1.47544	0.944127	0.436969	0.498358	0.289306	0.171768	0	0	0.166304	0.149748	-0.97738	normal	0.782742	-0.476221	normal	0.0048744	-2.37758	down
c42861.graph_c0	0.0256599	0	0	0.654985	0.52075	0.357849	0.186175	0.0768007	0.281437	1.02193e-06	2.42138	up	0.291001	-0.858252	normal	0.156599	1.58598	normal
c42866.graph_c0	571.971	568.39	556.763	266.664	259.681	262.862	202.891	236.572	232.416	0	-1.06082	down	0.000549409	-0.308289	normal	1.47039e-78	-1.38764	down
c42879.graph_c0	0.449048	0.232798	0.141372	1.33845	1.11383	1.81788	4.00276	7.89767	5.69271	0.0171027	1.36204	normal	0.00143247	1.42014	up	1.71113e-09	3.4714	up
c42882.graph_c0	1.97581	1.39679	1.14383	4.10077	5.5402	5.58245	10.1066	15.5393	18.1015	1.85251e-05	1.54264	up	5.91645e-05	1.28192	up	7.18075e-16	3.04035	up
c42888.graph_c1	5.35008	4.87583	4.92233	18.0121	18.3709	16.1891	11.3035	10.5089	11.7308	2.23498e-50	1.80016	up	7.15333e-06	-0.709764	normal	3.18598e-08	1.06526	up
c42907.graph_c0	0.0641496	0	0	0.370209	0.52075	0.901781	0.452139	1.28001	0.58846	0.00248332	1.65051	up	0.923291	0.15416	normal	0.00334563	2.49245	up
c42915.graph_c0	6.99231	7.37195	5.17937	11.5049	8.10055	9.01781	49.9215	51.2773	52.9102	0.0168432	0.556345	normal	1.10435e-49	2.27125	up	8.2005e-72	2.87809	up
c42916.graph_c0	1261.46	1261.51	1276.89	580.402	577.743	579.158	352.349	421.457	420.378	0	-1.08096	down	3.12981e-15	-0.621195	normal	5.33663e-112	-1.7216	down
c42931.graph_c0	0.410558	0.116399	0.141372	0.541074	0.564146	0.28628	1.98143	1.11361	2.34105	0.72704	0.585242	normal	0.0267938	1.19949	normal	0.000281551	2.3496	up
c42934.graph_c0	0.269429	0.0646662	0	1.33845	1.27294	1.27394	0.345753	0.716806	0.88269	3.05423e-05	2.04998	up	0.565357	-0.693428	normal	0.290977	1.34584	normal
c42938.graph_c0	9.08359	7.69528	7.74978	2.73385	2.69054	3.2779	0.345753	0.704006	0.102341	1.2272e-08	-1.39208	down	0.000281168	-1.71389	down	1.04056e-17	-3.87596	down
c42940.graph_c0	0.115469	0.349198	0.0642602	0.612268	0.390562	0.615501	1.21014	0.665606	1.85493	0.253993	0.893729	normal	0.591329	0.680084	normal	0.00731	2.03009	up
c42944.graph_c0	0.0641496	0.0387997	0	0.284776	0.361632	0.357849	0.505332	0.473604	0.3454	0.000190549	1.91093	up	0.967302	0.0834103	normal	0.00188744	2.41878	up
c42947.graph_c0	0.128299	0.142266	0	0.071194	0	0.0715699	1.26333	0.435204	1.08737	0.984681	-0.0376453	normal	0.011431	1.3435	normal	0.00437196	2.3469	up
c42956.graph_c0	45.4051	43.3911	40.6896	42.1468	41.1537	36.3575	15.8515	28.9539	20.8264	0.748068	-0.0865259	normal	0.000566384	-0.855904	normal	1.92548e-05	-1.00073	down
c42965.graph_c0	22.6705	23.9653	26.0511	14.9365	14.986	14.4857	10.5056	10.9953	11.347	9.67637e-11	-0.659516	normal	0.0181208	-0.495162	normal	2.77312e-15	-1.18992	down
c42966.graph_c0	0	0.0646662	0	0	0.173583	0.0715699	1.03726	0.307203	0.741971	0.774859	0.171349	normal	0.158144	0.937837	normal	0.00797152	2.32999	up
c42973.graph_c0	2.33505	2.14692	2.26196	0.854328	0.752194	0.658443	0.385648	0.576005	0.332608	5.43755e-12	-1.75446	down	0.458999	-0.706449	normal	7.6339e-14	-2.7642	down
c42978.graph_c0	1.48827	1.87532	2.26196	9.32641	8.53451	5.91167	15.2796	19.853	21.8881	3.51797e-09	2.08815	up	0.00106821	1.0692	up	5.70914e-19	3.41211	up
c42986.graph_c0	0.461877	0.245732	0	0.541074	0.491819	0.572559	2.2607	2.90563	2.34105	0.748068	0.452587	normal	0.0368538	1.19573	normal	0.00102092	2.40225	up
c42994.graph_c0	1.48827	0.452664	0.642602	2.66265	2.66161	2.01827	0.625016	0.422404	0.102341	0.00924538	1.19925	up	0.00151173	-1.56897	down	0.698914	-0.83607	normal
c42995.graph_c0	8.67303	8.30315	10.0631	2.87624	5.41001	3.12045	2.60645	6.27206	6.76729	1.55137e-05	-1.14462	down	0.782742	0.307383	normal	0.0962499	-0.800626	normal
c43001.graph_c0	0	0	0	0	0.188049	0	1.01066	1.17761	1.53511	0.748068	0.199743	normal	0.000114728	1.8558	up	7.40853e-08	3.90869	up
c43002.graph_c0	9.69943	12.0409	12.4793	5.19716	2.69054	4.76655	1.07716	0.716806	0.358193	7.52795e-06	-1.28642	down	0.0037359	-1.47206	down	1.24775e-13	-3.5169	down
c43011.graph_c0	22.5165	27.0822	23.5449	43.6277	43.0197	44.2874	61.9963	82.0487	88.0515	1.72659e-17	0.864559	normal	6.18526e-07	0.74378	normal	1.86927e-25	1.60368	up
c43020.graph_c0	0.0898095	0	0	0.0569552	0	0	1.60908	1.36961	1.84214	0.972585	-0.0379539	normal	4.1359e-08	2.46723	up	1.90201e-08	3.75795	up
c43024.graph_c0	0.0769796	0.155199	0	0	0.506285	0.0858839	0.837787	1.67682	1.04899	0.748068	0.289142	normal	0.114005	1.02673	normal	0.00220528	2.44899	up
c43039.graph_c0	24.4795	21.1847	23.455	12.2026	10.2703	10.3061	5.37248	12.1729	10.1317	1.94543e-11	-1.01595	down	0.782742	-0.273457	normal	6.3625e-07	-1.33217	down
c43041.graph_c1	0	0	0	2.69113	2.50249	1.31689	3.20487	3.73763	2.92951	4.90273e-05	2.09331	up	0.782742	0.354928	normal	7.25802e-06	3.43347	up
c43048.graph_c0	1.23167	0.95706	0.526934	2.76233	2.38677	1.64611	2.18091	3.78883	3.32608	0.00674977	1.13809	up	0.782742	0.276618	normal	0.00375213	1.52792	up
c43052.graph_c0	0.166789	0.103466	0.115668	0.740417	0.361632	0.486675	0.59842	0.345603	0.486119	0.00166795	1.50573	up	0.898555	-0.165123	normal	0.0760471	1.44491	normal
c43059.graph_c0	0.538857	0.853594	1.11813	3.70209	3.13896	2.20435	3.6969	4.73604	5.23218	0.000175495	1.53617	up	0.782742	0.42847	normal	1.66692e-05	2.14627	up
c43064.graph_c0	2.12977	2.26332	2.39048	1.02519	0.679868	1.01629	0.651612	1.57441	1.63745	0.000223183	-1.23047	down	0.782742	0.268735	normal	0.084035	-0.950337	normal
c43065.graph_c0	0.282258	0.375064	0.526934	0.526835	0.390562	0.515303	4.90704	6.80966	5.89739	0.898875	0.181405	normal	3.97511e-12	2.59403	up	1.53464e-13	3.38902	up
c43078.graph_c0	20.823	21.5339	23.4678	7.54656	8.65024	8.71721	8.43107	4.50564	2.99347	1.2657e-14	-1.33104	down	0.473827	-0.571214	normal	1.74181e-11	-2.00272	down
c43079.graph_c0	0.128299	0.271598	0.167077	4.02958	4.02135	4.23694	1.09045	0.947209	1.5607	5.45004e-19	3.38709	up	0.000125026	-1.47341	down	0.0135042	1.92866	normal
c43090.graph_c0	0	0.193999	0	0.840089	1.09936	1.10218	0.531928	0.588805	1.2153	0.00140221	1.72441	up	0.886681	-0.189538	normal	0.0431783	1.95503	normal
c43121.graph_c0	2.7456	4.35851	3.50861	18.5247	16.7363	19.5386	6.87518	7.76967	6.86963	2.35932e-29	2.28028	up	2.68554e-08	-1.31266	down	0.0400214	0.90775	normal
c43126.graph_c0	3.20748	3.60838	3.03308	1.85104	2.19872	1.67474	0.771296	1.15201	0.946653	0.0360936	-0.69112	normal	0.230545	-0.79157	normal	7.09031e-05	-1.69529	down
c43133.graph_c0	0.307918	0.284531	0.372709	0.313254	0.607542	0.858839	1.75536	1.47201	1.04899	0.386751	0.692763	normal	0.164662	0.860143	normal	0.000597193	1.84127	up
c43138.graph_c0	0.667156	1.04759	0.75827	2.66265	1.83709	1.5316	0.970769	1.39521	1.77817	0.00490242	1.1309	up	0.782742	-0.472441	normal	0.698914	0.601781	normal
c43186.graph_c0	0.0384898	0	0.154225	0.555313	0.231444	0.629815	0.944173	0.729607	0.665215	0.0125575	1.43395	normal	0.782742	0.376721	normal	0.00231775	2.37686	up
c43192.graph_c0	2.20675	1.81065	2.13344	4.14349	5.71378	4.59479	8.79012	7.83367	7.70115	2.48109e-05	1.16467	up	0.0941682	0.616738	normal	1.94426e-09	1.84447	up
c43193.graph_c0	9.77641	10.9803	8.07108	4.35707	4.4987	4.22262	3.53732	4.10884	3.35166	3.58299e-09	-1.03955	down	0.782742	-0.303106	normal	2.04372e-08	-1.39241	down
c43213.graph_c0	1.2445	2.58665	1.64506	0.313254	0.115722	0.257652	0.186175	0.524805	0.140719	1.94673e-08	-2.27702	down	0.818761	0.242329	normal	0.000165651	-2.09176	down
c43227.graph_c0	0.179619	0.258665	0.167077	0.569552	0.289306	0.458047	1.01066	1.13921	0.946653	0.312244	0.797261	normal	0.322484	0.777219	normal	0.00204478	1.9244	up
c43230.graph_c0	15.8578	14.6016	14.0216	1.35269	2.0396	1.78925	0.319157	0.0896008	0.63963	8.83733e-37	-2.87698	down	0.0214502	-1.27437	normal	1.70518e-34	-4.95289	down
c43249.graph_c0	3.22031	3.14278	2.96882	8.13035	10.632	6.38403	20.2532	25.7538	24.9968	6.11271e-07	1.33612	up	1.86318e-08	1.33423	up	2.15442e-27	2.78342	up
c43253.graph_c0	0.372068	0.413864	0.552638	0.441403	0.27484	0.271966	1.88835	1.40801	2.13637	0.840968	-0.205411	normal	1.76056e-05	1.76607	up	4.68813e-05	1.91135	up
c43256.graph_c0	0.218109	0.0646662	0.257041	0.35597	0.27484	0.28628	0.611718	0.665606	0.690801	0.463558	0.630169	normal	0.224938	0.770848	normal	0.00561475	1.58685	up
c43285.graph_c0	223.356	222.956	219.282	132.634	131.055	129.828	7.4071	11.1873	9.24905	5.3444e-82	-0.717617	normal	8.31726e-224	-3.81957	down	0	-4.61468	down
c43300.graph_c0	0.0769796	0.0775995	0	0.185104	0.101257	0.186082	1.59579	1.95842	1.47115	0.748068	0.28798	normal	0.0022517	1.55553	up	2.40361e-05	3.09405	up
c43303.graph_c0	0.230939	0.271598	0.269893	0.968238	0.737729	0.744327	0.625016	1.29281	0.767556	0.00794969	1.32563	up	0.991029	0.00904005	normal	0.0678344	1.45739	normal
c43313.graph_c0	1.15469	1.34506	2.05633	0.299015	0.361632	0.157454	0	0.153601	0	0.0236945	-1.32682	normal	0.782742	-0.259815	normal	0.00306915	-2.50068	down
c43317.graph_c0	5.26027	6.50542	5.56493	1.25301	1.14276	1.48865	0.172877	0	0.102341	5.77508e-10	-1.88306	down	0.00465549	-1.46656	down	6.18906e-16	-4.63416	down
c43321.graph_c0	2.36071	2.54785	1.78643	9.6539	9.98104	9.63331	17.9393	22.5538	21.773	1.83573e-14	1.97261	up	4.74495e-05	0.957433	normal	3.51856e-26	3.02648	up
c43322.graph_c0	0.295088	0.155199	0	0.455641	1.22955	1.14512	1.56919	1.20321	1.26647	0.00360413	1.57726	up	0.782742	0.269958	normal	0.00221396	2.30076	up
c43324.graph_c1	0.769796	0.750128	0.372709	1.01095	1.25848	1.58885	2.2607	2.57282	2.28988	0.104726	0.855666	normal	0.419999	0.633357	normal	0.00114283	1.65578	up
c43326.graph_c0	0.256599	0.245732	0.282745	1.02519	0.781125	1.03061	0.704805	0.691206	1.08737	0.000194466	1.5321	up	0.782742	-0.449411	normal	0.235845	1.0684	normal
c43335.graph_c0	11.8805	12.7522	13.9959	62.4941	65.2963	79.6287	9.6811	14.6817	18.9586	3.28065e-87	2.41537	up	4.6408e-31	-2.19526	down	0.84652	0.117512	normal
c43336.graph_c0	0	0.0387997	0	0.256298	0.303771	0.0715699	0.678209	0.640006	0.626838	0.036032	1.23791	normal	0.254322	0.877137	normal	1.15437e-05	3.27229	up
c43349.graph_c0	0.0384898	0.181065	0	0.71194	0.665403	0.687071	0.319157	0.473604	0.255852	0.000377451	1.8265	up	0.782742	-0.603532	normal	0.408167	1.2203	normal
c43356.graph_c0	0.0641496	0.193999	0.154225	0.526835	0.506285	0.815897	0.478736	0.524805	0.818727	0.00982177	1.43254	up	0.928084	-0.14134	normal	0.159079	1.46574	normal
c43362.graph_c0	1798.38	1722.94	1709.91	735.234	687.419	677.466	592.994	635.948	557.911	4.36461e-95	-1.28299	down	0.0340761	-0.231499	normal	2.27888e-106	-1.53814	down
c43377.graph_c0	0	0	0.102816	0.284776	0.115722	0	25.4262	25.1778	27.8495	0.748068	0.223522	normal	1.48073e-57	5.27449	up	1.77995e-40	7.02822	up
c43383.graph_c1	1.38563	1.15106	0.989607	1.06791	1.35974	0.730013	4.28202	4.51844	4.89957	0.860339	-0.137644	normal	6.16243e-09	1.74102	up	1.08587e-08	1.75069	up
c43384.graph_c0	6.83835	7.04862	6.28465	2.84776	2.76287	4.46596	3.28466	3.07203	2.36663	5.73199e-16	-0.892387	normal	0.782742	-0.175076	normal	4.07864e-11	-1.09805	down
c43389.graph_c0	3.66936	5.18623	3.1616	9.62543	10.4439	6.18364	9.10927	5.88805	6.47306	0.00286406	1.01292	up	0.782742	-0.257505	normal	0.310709	0.741122	normal
c43399.graph_c0	3.96445	4.5913	0.822531	4.65609	5.69932	3.59281	26.6762	27.1874	30.4208	0.266322	0.699377	normal	1.27913e-22	2.57372	up	1.75873e-28	3.53684	up
c43402.graph_c0	4.92669	5.0569	4.26688	30.8412	31.5198	33.2943	70.9061	89.1912	87.8724	1.10791e-79	2.70345	up	9.62188e-25	1.27782	up	5.98464e-128	4.00622	up
c43410.graph_c0	5.13197	5.26383	5.80912	2.66265	1.90942	3.8934	0.904278	1.28001	1.67583	1.07088e-06	-1.09756	down	0.158292	-0.79407	normal	3.55421e-10	-2.08371	down
c43410.graph_c1	3.11767	2.67718	3.32868	0.797373	1.07043	0.701385	0.305859	0.294403	0.396571	3.41335e-07	-1.59069	down	0.334534	-0.821746	normal	5.66592e-10	-2.89894	down
c43419.graph_c0	4.09275	2.90998	4.72955	6.70647	7.13138	8.10171	10.4923	13.4657	14.7755	3.70713e-07	0.925086	normal	0.00147138	0.696494	normal	6.26889e-13	1.63131	up
c43425.graph_c0	26.25	22.9695	20.2034	5.4677	6.52384	5.18166	1.59579	0.870408	1.89331	1.34596e-30	-1.89592	down	1.53686e-05	-1.61457	down	1.16291e-41	-3.82795	down
c43426.graph_c0	0.0384898	0.271598	0.269893	1.80833	0.76666	0.930408	3.78999	2.49602	3.454	3.29656e-05	1.90181	up	0.00877833	1.09918	up	1.04293e-12	3.50664	up
c43431.graph_c0	1.46261	0.892394	0.951051	0.0996716	0.115722	0.21471	1.14365	0.614406	0.204682	0.00522893	-1.54131	down	0.654479	0.621507	normal	0.698914	-0.610951	normal
c43433.graph_c0	0	0.491463	0.102816	1.95072	2.06853	2.97731	0.571823	0.665606	0.562875	1.22305e-07	2.38639	up	0.0115939	-1.2966	normal	0.698914	0.9003	normal
c43439.graph_c0	0.102639	0.0258665	0	0.24206	0.694333	0.672757	0.771296	0.460804	0.396571	1.47968e-05	2.12342	up	0.988408	-0.0474754	normal	0.000976367	2.47255	up
c43450.graph_c0	0.128299	0.0646662	0.321301	0	0.101257	0	1.14365	0.729607	1.24088	0.748068	-0.418554	normal	0.00349206	1.48523	up	0.033897	1.80543	normal
c43462.graph_c0	1.09054	0.918261	0.308449	0.797373	1.0415	1.30257	1.66228	1.89442	2.11078	0.125135	0.821484	normal	0.660813	0.541542	normal	0.00444652	1.50841	up
c43465.graph_c0	3.97728	4.87583	5.15367	7.29026	8.67917	7.74386	11.7024	12.4161	12.9717	0.000348039	0.769155	normal	0.0588131	0.545322	normal	5.25818e-08	1.33017	up
c43482.graph_c0	14.2156	15.2095	14.1629	49.6649	46.8675	45.1749	81.9569	91.8664	92.9255	1.06016e-107	1.73191	up	9.15345e-18	0.820119	normal	2.4036e-127	2.54279	up
c43492.graph_c0	3.19465	2.70305	2.64752	15.9902	18.6747	16.4468	87.7682	95.8729	91.2241	1.56769e-72	2.67812	up	1.44218e-123	2.38829	up	1.38717e-265	5.10322	up
c43496.graph_c0	0.590177	0.646662	0.62975	0.185104	0.159118	0.372163	0.0797893	0.0512005	0	0.148642	-0.92663	normal	0.572049	-0.630428	normal	0.00140339	-2.50864	down
c43499.graph_c0	4.1569	5.04397	5.26934	12.6868	9.69174	10.3776	10.213	9.08808	9.5177	8.12312e-14	1.1983	up	0.782742	-0.256898	normal	8.62308e-05	0.920907	normal
c43512.graph_c0	0.218109	0.258665	0.347005	1.06791	0.998104	0.672757	1.31652	1.89442	1.10016	0.000149827	1.63512	up	0.782742	0.33583	normal	0.00010375	2.16677	up
c43519.graph_c0	0.641496	0.581996	0.681158	1.99343	2.32891	2.34749	3.03199	5.45285	5.62875	5.46426e-07	1.63209	up	0.0212074	0.864667	normal	5.72962e-12	2.64002	up
c43530.graph_c0	70.4235	68.9601	71.92	573.225	571.234	577.297	1684.74	1760.64	1780.94	0	3.07103	up	1.66911e-171	1.51077	up	0	4.56337	up
c43535.graph_c0	1.55242	1.35799	3.30297	7.00549	6.81315	6.64169	3.35115	2.84163	2.80158	5.44545e-05	1.50243	up	2.402e-07	-1.19647	down	0.698914	0.445231	normal
c43544.graph_c0	6.56892	1.66839	3.76565	0.256298	0	0.916095	1.25003	0	1.04899	0.000509766	-1.8125	down	0.847312	0.171352	normal	0.0472454	-1.73881	normal
c43549.graph_c0	0	0	0	1.23878	0.173583	0.472361	5.70493	6.68166	4.40066	0.300885	0.692001	normal	6.24057e-05	1.86497	up	1.6815e-09	4.23345	up
c43558.graph_c0	36.3857	32.6047	33.6595	14.6517	18.7036	15.8169	11.862	12.6849	12.831	1.17836e-24	-1.01849	down	0.0920082	-0.430025	normal	2.79654e-26	-1.481	down
c43567.graph_c0	1142.26	1133.38	1164.75	527.334	522.066	530.705	404.292	506.693	506.869	0	-1.07689	down	0.0463885	-0.235422	normal	1.01542e-54	-1.32947	down
c43569.graph_c0	6.33798	7.12622	6.20754	12.701	11.6301	13.0543	19.5085	23.4498	24.2036	2.78274e-17	0.96071	normal	3.21263e-07	0.736463	normal	5.28922e-30	1.69448	up
c43571.graph_c0	5.86328	4.07397	5.0637	60.045	53.2611	56.6977	85.4144	113.575	109.262	6.70223e-160	3.47579	up	1.22603e-11	0.760981	normal	3.23469e-89	4.21075	up
c43575.graph_c0	0.0513197	0.051733	0.257041	1.6517	1.11383	0.558245	2.87241	3.26403	3.50517	3.3391e-06	2.22689	up	0.00729931	1.15058	up	7.15491e-14	4.13898	up
c43578.graph_c0	0.487537	0.310398	0.449821	1.18182	0.708799	0.730013	3.64371	3.78883	3.83778	0.171985	0.834797	normal	9.00215e-07	1.70429	up	1.91254e-12	2.88112	up
c43582.graph_c0	48.9333	51.5519	49.9045	31.0691	29.8853	30.3599	18.6042	24.4482	18.9714	3.52305e-27	-0.744548	normal	0.000175023	-0.572781	normal	6.18062e-29	-1.34629	down
c43585.graph_c0	10.4564	6.90636	7.14574	5.32531	4.39744	4.92401	2.32719	0.857608	2.28988	0.00586276	-0.676054	normal	0.00383729	-1.18653	down	1.58231e-08	-2.07287	down
c43589.graph_c0	0.359238	0	0	2.50603	0.24591	2.6624	3.76339	4.40324	3.7994	0.127481	0.97434	normal	0.694734	0.639656	normal	1.54706e-05	3.14935	up
c43591.graph_c0	0.295088	0.142266	0.179929	0.498358	2.34337	1.88944	1.96814	3.96804	5.79505	0.0119439	1.44195	normal	0.386686	0.778367	normal	1.11959e-05	3.02976	up
c43592.graph_c0	8.4036	6.49249	7.82689	14.3385	10.0823	11.6945	20.9048	18.7138	20.6729	0.00915289	0.659343	normal	0.0343613	0.633392	normal	2.33787e-07	1.32059	up
c43595.graph_c1	10.3666	7.48835	8.36668	15.6342	15.6948	17.8209	34.8945	44.442	43.239	1.35864e-15	0.937564	normal	1.08437e-20	1.20293	up	3.91632e-48	2.14401	up
c43606.graph_c0	0.128299	0	0.0771123	0.071194	0.260375	0.0715699	0.970769	1.65121	1.5607	0.804678	0.216244	normal	0.00265337	1.53807	up	6.93637e-05	2.89658	up
c43608.graph_c0	17.1793	11.7822	15.7695	6.20812	7.50748	4.95264	1.32982	0.217602	3.1214	2.65735e-05	-1.16741	down	0.0238779	-1.23274	normal	3.67883e-10	-2.94979	down
c43610.graph_c0	21.2592	19.9689	21.8613	18.126	18.0816	16.046	7.76616	10.9697	10.0038	0.4383	-0.249228	normal	0.00623349	-0.829137	normal	1.10844e-05	-1.15524	down
c43621.graph_c0	0	0.245732	0.372709	0.640746	0.0867917	0.873153	3.08519	2.75202	2.71203	0.748068	0.499432	normal	0.000562612	1.57356	up	2.16173e-08	3.21701	up
c43623.graph_c0	5.74781	6.07863	6.04046	17.4852	16.9388	19.195	33.179	38.2339	39.3245	4.25538e-51	1.62073	up	3.76324e-15	0.937204	normal	1.78288e-81	2.55703	up
c43629.graph_c1	18.6932	21.7279	21.5786	12.103	14.0313	14.2424	9.76089	8.01287	9.35139	1.20767e-08	-0.567193	normal	0.000724937	-0.624313	normal	7.82487e-17	-1.22805	down
c43639.graph_c0	771.553	775.62	776.148	301.606	313.607	298.031	272.174	322.576	337.367	0	-1.30082	down	0.79127	-0.052471	normal	1.50003e-64	-1.36822	down
c43647.graph_c0	4.60594	5.3285	4.66529	9.05587	7.53641	8.37368	16.9153	21.0562	19.432	3.54821e-05	0.769576	normal	7.43603e-09	1.08204	up	1.31934e-21	1.87748	up
c43651.graph_c0	10.8541	15.1578	11.7725	15.6484	15.1162	16.9191	63.7516	57.9333	58.5262	0.278507	0.33891	normal	7.47258e-28	1.79788	up	1.36017e-34	2.17136	up
c43652.graph_c0	3.75917	3.15571	3.90702	3.40307	2.89306	1.73199	0.625016	1.04961	1.40719	0.51369	-0.332812	normal	0.00921265	-1.12381	down	7.50962e-06	-1.68434	down
c43655.graph_c0	3.42559	3.54371	3.86846	16.3604	15.7961	12.9112	23.232	25.8946	22.2719	6.28863e-31	2.03029	up	0.00431934	0.56881	normal	5.43146e-38	2.62586	up
c43662.graph_c0	4.51613	4.52664	4.58818	14.4239	14.1904	17.1195	5.86451	13.4273	13.9311	7.80074e-31	1.74069	up	0.260241	-0.495048	normal	0.000274112	1.1796	up
c43664.graph_c0	5.37574	6.38903	5.66775	1.06791	1.86602	1.231	0.558525	1.06241	0.844312	3.62334e-13	-1.82006	down	0.622758	-0.632101	normal	2.1687e-14	-2.72292	down
c43670.graph_c0	0.936585	0.620796	0.359857	3.36036	3.80437	2.1471	3.53732	5.51685	4.91236	4.13972e-08	1.93541	up	0.737057	0.445609	normal	3.43102e-09	2.55213	up
c43675.graph_c0	22.9656	23.5126	22.8638	13.3702	13.8867	13.4838	8.45766	5.79845	7.03593	5.8886e-36	-0.711	normal	6.05054e-14	-1.00644	down	2.7084e-51	-1.75201	down
c43682.graph_c0	8.54473	12.0667	12.8649	7.01973	5.67039	5.8401	0	0	0	0.00317888	-0.8572	normal	3.40706e-11	-2.89769	down	1.24026e-17	-5.40301	down
c43693.graph_c0	4.84971	3.49198	3.12305	1.89376	0.853451	1.81788	5.46556	2.29122	6.24279	0.00538417	-1.13065	down	0.0284927	1.12944	normal	0.799035	0.215927	normal
c43703.graph_c0	114.648	110.709	116.709	67.1644	60.5806	69.2367	50.5199	43.29	49.162	1.38558e-22	-0.776183	normal	0.00406348	-0.491058	normal	6.01514e-27	-1.29981	down
c43720.graph_c0	3.47691	3.37558	2.76319	1.55203	1.35974	2.00396	1.4894	0.972809	1.07458	0.00132702	-0.85328	normal	0.782742	-0.44748	normal	0.000107033	-1.41473	down
c43721.graph_c0	1.12903	2.06932	1.40087	3.34612	5.80058	3.33516	9.81408	6.40006	5.21938	0.0103076	1.15737	normal	0.553798	0.587763	normal	0.000136865	1.93391	up
c43726.graph_c0	5.81196	4.99223	4.04839	3.17525	3.06664	2.77691	1.62238	2.07362	3.1086	0.00453742	-0.789251	normal	0.782742	-0.282605	normal	0.00429352	-1.14635	down
c43730.graph_c0	9.72509	9.40247	9.57477	12.1884	13.6842	12.7824	16.5829	22.6818	22.7453	0.00122607	0.461742	normal	0.00495237	0.575569	normal	1.82279e-08	1.03752	up
c43742.graph_c0	0	0	0	0	0.173583	0.157454	2.85912	2.85443	3.35166	0.748068	0.306418	normal	1.72876e-09	2.59316	up	2.05658e-12	4.71223	up
c43743.graph_c0	4.47765	4.03517	3.82991	2.57722	2.31444	2.57652	1.87505	1.72802	1.70142	0.0864032	-0.631971	normal	0.782742	-0.446227	normal	0.00797797	-1.20569	down
c43747.graph_c0	0.0384898	0.0905327	0	0.256298	0.535215	0.314907	0.930875	0.716806	0.665215	0.0332095	1.28733	normal	0.782742	0.588358	normal	0.000652448	2.6185	up
c43754.graph_c0	69.4356	69.9559	71.4445	22.9814	27.7444	21.4137	16.7424	24.3586	22.1568	3.83148e-41	-1.44482	down	0.618926	-0.244795	normal	2.99896e-47	-1.72454	down
c43758.graph_c1	8.19832	4.5913	6.33606	2.24973	2.06853	3.2779	0.452139	1.39521	0.524497	0.00289572	-1.13437	down	0.237569	-0.899054	normal	3.21353e-06	-2.60715	down
c43770.graph_c0	0.769796	0.362131	0.50123	0.156627	0.231444	0.243338	0.332455	0.140801	0.166304	0.00779887	-1.2333	down	0.969325	-0.0843473	normal	0.0285529	-1.48848	normal
c43772.graph_c0	5.87611	5.10863	4.43395	6.22235	7.39176	5.29617	11.3567	14.9889	10.4004	0.0825846	0.413972	normal	0.000569938	0.824278	normal	3.0432e-08	1.26457	up
c43786.graph_c0	0	0	0	0	0.0867917	0.229024	1.86175	2.49602	1.30485	0.748068	0.291316	normal	4.86782e-05	1.92589	up	1.96015e-08	4.03143	up
c43798.graph_c0	0	0	0	2.63418	2.80626	2.0469	1.58249	1.58721	1.17692	2.06162e-31	4.7609	up	0.0345379	-0.78172	normal	8.51929e-14	4.91254	up
c43818.graph_c0	0.102639	0	0.115668	0.0569552	0.376097	0.329221	0.797893	0.985609	1.77817	0.484233	0.714506	normal	0.0408768	1.18174	normal	4.14521e-05	2.88767	up
c43819.graph_c0	3.9003	3.77651	4.0741	5.22564	6.17667	7.2715	12.3274	13.8881	14.4684	0.00398189	0.650635	normal	4.11127e-06	1.00353	up	3.28417e-15	1.69078	up
c43822.graph_c0	0.692816	0.387997	0.681158	0.412925	0.376097	0.271966	0.0265964	0.0896008	0.0895482	0.748068	-0.420726	normal	0.0989892	-1.05468	normal	0.00290893	-2.20605	down
c43829.graph_c0	0	0	0	0.071194	0	0.0715699	1.78196	1.15201	2.02123	0.748068	0.134758	normal	5.32934e-06	2.11656	up	2.53202e-08	4.00545	up
c43838.graph_c0	820.974	792.731	809.396	293.291	294.788	282.1	253.73	368.899	365.779	0	-1.43529	down	0.830735	0.102081	normal	1.96458e-12	-1.32543	down
c43839.graph_c0	10.7258	11.8857	11.7339	2.37788	1.33081	2.39043	0	0	0	3.49489e-25	-2.28731	down	5.1891e-08	-2.46614	down	2.81037e-28	-6.43019	down
c43843.graph_c0	0.667156	1.09933	1.06672	5.26835	3.65971	4.89538	31.3173	36.0835	32.4676	1.84578e-18	2.18816	up	3.87232e-70	2.66631	up	2.01895e-120	4.99606	up
c43854.graph_c0	0.0641496	0.129332	0.0771123	0.726179	0.506285	0.372163	0.704805	1.99682	1.11296	0.0479561	1.22781	normal	0.634248	0.667217	normal	0.000569764	2.58281	up
c43868.graph_c0	0	0	0	0.0427164	0	0.14314	1.68887	1.34401	1.59908	0.748068	0.279032	normal	1.76545e-07	2.33096	up	1.03168e-10	4.44354	up
c43868.graph_c1	0	0	0	0	0	0	1.38301	0.806407	1.29205			--	0.00359107	1.45708	up	0.000231065	2.97987	up
c43872.graph_c0	0	0.232798	0.0642602	1.16758	0.925778	1.46003	0.119684	0.268802	0.140719	6.6788e-05	1.98473	up	0.0143674	-1.33607	normal	0.91758	0.216977	normal
c43874.graph_c0	1.51393	1.15106	1.72217	4.15773	6.23453	4.194	11.8753	12.1985	14.5196	2.93451e-09	1.62932	up	2.01271e-07	1.24057	up	6.80271e-28	2.99306	up
c43877.graph_c0	0.461877	0.51733	0.308449	0.726179	1.20062	1.25963	1.36972	1.95842	1.93168	0.0277142	1.05875	normal	0.782742	0.485961	normal	0.00144159	1.72124	up
c43879.graph_c0	1.89883	1.65546	1.24665	1.32421	1.07043	1.28826	0.398946	0.128001	0.281437	0.748068	-0.292094	normal	0.111629	-1.03808	normal	0.0086526	-1.95065	down
c43883.graph_c0	0	0	0	0.313254	0.376097	0	1.05056	3.62243	3.41563	0.748068	0.136429	normal	0.110622	0.986721	normal	0.00301881	2.55092	up
c43887.graph_c0	71.4499	74.793	72.357	92.2389	89.2797	90.3498	251.602	330.819	329.934	1.07766e-06	0.339479	normal	7.69523e-55	1.65948	up	1.37462e-74	1.9983	up
c43893.graph_c0	0.179619	0.232798	0.218485	0.46988	1.79369	1.41708	0.186175	0.217602	0.166304	0.000104125	1.80073	up	0.00316774	-1.50335	down	0.938852	-0.149282	normal
c43900.graph_c0	67.9216	66.4381	68.6171	117.456	110.818	118.706	335.833	348.662	347.537	4.40253e-83	0.820164	normal	1.12907e-122	1.47855	up	6.62564e-269	2.28424	up
c43918.graph_c0	7.87758	7.87635	7.2614	1.16758	0.535215	1.18806	1.03726	1.06241	1.39439	1.1404e-53	-3.06378	down	0.894331	0.15456	normal	2.06076e-36	-2.97473	down
c43920.graph_c0	0.0898095	0.284531	0.218485	0.797373	0.882382	0.658443	0.571823	0.499205	0.857105	0.00899601	1.36936	up	0.827163	-0.230491	normal	0.285733	1.20427	normal
c43923.graph_c0	15.242	10.075	10.6029	5.63856	8.15842	5.23892	3.88308	7.15526	3.37725	0.00976087	-0.783686	normal	0.782742	-0.287308	normal	0.00903766	-1.15064	down
c43925.graph_c0	2.42486	1.11226	1.54225	3.24645	3.61632	3.56418	3.59052	3.91684	4.41345	0.000129573	1.07289	up	0.991029	-0.00817537	normal	0.0100443	1.07337	normal
c43929.graph_c0	19.1423	22.8401	24.1747	11.5334	12.6716	12.1096	6.10388	4.81284	4.89957	3.07171e-08	-0.811595	normal	2.01865e-05	-1.14533	down	4.47327e-20	-2.0587	down
c43930.graph_c0	0	0	0	0.555313	1.15722	0.28628	3.15168	7.07846	5.21938	0.000224144	1.93006	up	6.75308e-08	2.11874	up	7.32016e-18	5.44832	up
c43931.graph_c0	0.615837	0.375064	0.62975	1.25301	1.43206	3.30653	6.58261	8.32008	6.81846	0.00014841	1.55746	up	3.04128e-06	1.51897	up	7.42535e-22	3.45567	up
c43937.graph_c0	7.98022	9.97154	10.2688	16.9726	14.2049	13.4838	52.2487	53.6069	55.2385	0.000124175	0.66185	normal	8.91905e-35	1.75454	up	1.35787e-61	2.4438	up
c43957.graph_c0	0	0	0	0.384447	0.665403	0.415105	1.75536	1.95842	2.0724	0.00689277	1.4783	up	0.0250523	1.20918	normal	2.2687e-08	4.01329	up
c43974.graph_c0	1.43695	1.99172	0.50123	4.71304	6.01755	3.76458	4.86715	7.42407	7.11269	0.00142721	1.45256	up	0.782742	0.305588	normal	6.99963e-07	2.05016	up
c43990.graph_c0	6.37647	6.32436	4.06125	7.27602	5.80058	6.52717	32.1817	43.8916	46.2069	0.748068	0.242903	normal	1.336e-38	2.4308	up	6.80397e-42	2.74957	up
c43992.graph_c0	7.95456	10.3983	7.45418	4.96934	6.97226	6.21227	4.01606	2.63682	3.1086	0.148292	-0.474532	normal	0.124249	-0.771944	normal	0.000178105	-1.37458	down
c43994.graph_c0	190.781	183.277	185.956	85.5182	75.6679	82.0763	78.885	82.1639	78.3291	6.44596e-85	-1.17385	down	0.782742	-0.0755667	normal	7.56253e-45	-1.27208	down
c44009.graph_c1	0.705646	1.17693	0.0642602	3.58818	4.45531	3.42104	3.36445	2.68802	3.36446	0.0146882	1.40496	normal	0.782742	-0.326198	normal	0.000286622	1.92771	up
c44012.graph_c0	56.6185	58.1479	55.8807	28.6342	26.645	28.3846	20.2931	27.7635	31.9048	1.10003e-61	-0.974491	normal	0.782742	-0.145625	normal	9.46335e-17	-1.13821	down
c44019.graph_c0	0.654326	1.47439	0.514082	0.82585	0.650937	0.28628	0	0	0	0.748068	-0.389269	normal	0.0194256	-1.20582	normal	0.000118462	-3.0799	down
c44019.graph_c1	1.7577	0.814795	1.51654	0.683462	0.361632	0.0715699	0	0	0	0.0170329	-1.26648	normal	0.233376	-0.739242	normal	1.75623e-06	-3.59586	down
c44025.graph_c0	18.3596	16.9555	17.2089	23.4086	23.9545	20.7266	36.8493	36.5955	37.316	0.000298566	0.408737	normal	7.73632e-06	0.606587	normal	3.03671e-15	1.00791	up
c44029.graph_c0	300.323	299.909	304.118	598.599	583.341	599.126	689.765	881.71	914.479	2.11065e-274	1.01163	up	7.89358e-05	0.408937	normal	1.20184e-49	1.4015	up
c44034.graph_c0	2.12977	1.57786	1.50369	1.908	0.853451	1.11649	4.86715	5.18405	6.99756	0.748068	-0.316499	normal	0.000112306	1.58984	up	0.000482161	1.55533	up
c44047.graph_c0	2.23241	2.43145	2.39048	1.62322	0.405028	0.672757	0	0.179202	0.29423	0.000280322	-1.3124	down	0.116051	-1.02564	normal	3.92808e-09	-3.32099	down
c44050.graph_c0	0.179619	0	0	1.70866	1.89495	1.98964	3.44424	4.67204	5.27055	2.11451e-07	2.5054	up	0.0654328	0.930016	normal	1.54974e-11	4.25306	up
c44053.graph_c0	25.2621	24.3404	24.2132	16.46	18.8627	20.8268	8.72363	11.8657	12.2681	0.00384088	-0.347049	normal	0.000116359	-0.809632	normal	2.18658e-11	-1.20388	down
c44054.graph_c0	0.461877	0.129332	0.62975	1.09639	1.20062	1.80356	0.265964	0.384003	0.422156	0.005889	1.35737	up	0.0315811	-1.211	normal	0.921318	-0.194295	normal
c44057.graph_c0	1.51393	1.57786	0.925347	4.5137	4.81694	3.90772	10.1199	8.55048	9.91427	3.87836e-17	1.81216	up	3.9498e-07	0.980693	normal	5.35055e-34	2.85108	up
c44057.graph_c1	0	0.258665	0	0.897044	1.0849	0.314907	3.25806	2.93123	4.17039	0.608496	0.538265	normal	0.179029	0.951974	normal	0.000868503	2.71046	up
c44057.graph_c2	0.782626	1.55199	0.809679	3.28916	4.96159	4.20831	13.7105	10.5729	17.6282	1.66968e-08	1.80253	up	1.4827e-07	1.3796	up	1.70822e-25	3.37011	up
c44067.graph_c0	270.455	262.131	263.557	117.328	111.267	116.015	75.8264	89.6008	92.6057	7.16569e-201	-1.16648	down	4.02952e-06	-0.486378	normal	1.98206e-82	-1.67492	down
c44068.graph_c0	1.44978	2.84531	2.24911	5.51041	4.42637	5.39637	3.35115	4.99205	3.44121	0.000542453	1.13841	up	0.782742	-0.379084	normal	0.397074	0.724822	normal
c44072.graph_c0	0.205279	0.103466	0.0899643	0.897044	0.405028	0.715699	0.279262	0.243202	0.24306	0.00257687	1.54349	up	0.34672	-0.816495	normal	0.698914	0.55752	normal
c44073.graph_c0	0	0.0258665	0.102816	0.071194	0.216979	0.0715699	0.465437	0.691206	0.93386	0.748068	0.43558	normal	0.00991968	1.37402	up	9.23897e-05	2.79792	up
c44080.graph_c0	0	0.0775995	0	2.0931	3.11003	1.60317	3.28466	4.54404	3.13419	6.08714e-11	3.04083	up	0.778251	0.503356	normal	1.04069e-11	4.42721	up
c44086.graph_c0	20.2585	22.1288	23.1851	26.7974	25.8205	25.6506	43.0995	46.554	48.7782	0.0297985	0.272344	normal	4.29798e-10	0.795893	normal	1.203e-16	1.06035	up
c44107.graph_c0	3.93879	3.18158	3.91987	7.3757	7.56534	5.3248	19.4287	25.1266	23.8582	0.000315539	0.864808	normal	7.49404e-15	1.58379	up	2.15114e-31	2.52129	up
c44108.graph_c0	0.449048	0.284531	0.115668	0	0.303771	0	1.38301	2.08642	2.50735	0.748068	-0.407713	normal	0.000836633	1.6603	up	0.00766036	1.99864	up
c44120.graph_c0	0	0	0	0.484119	0.52075	0.343535	0.970769	0.883208	2.0724	0.0013601	1.71099	up	0.120505	0.991438	normal	8.14363e-08	3.90874	up
c44126.graph_c0	10.4821	9.55767	11.0142	10.4798	12.1074	10.4206	23.6841	20.4802	17.9864	0.718975	0.170473	normal	4.69837e-06	0.829095	normal	1.65973e-08	1.00241	up
c44126.graph_c1	7.17193	6.02689	7.65982	7.67471	6.46598	8.41662	15.785	14.3233	18.7668	0.748068	0.146557	normal	2.63858e-05	0.971663	normal	5.72821e-07	1.14379	up
c44132.graph_c0	0	0	0	0	0	0	0.691507	0.793607	1.31764			--	0.00753876	1.3568	up	0.000556471	2.84494	up
c44135.graph_c0	1.29582	2.69012	2.12059	2.33516	2.18426	1.93239	4.33522	5.77285	4.81002	0.181719	0.5159	normal	0.0084231	0.842532	normal	7.47027e-06	1.41484	up
c44136.graph_c0	0.166789	0.051733	0.0642602	2.46331	1.72137	2.17572	1.58249	1.97122	0.908275	1.6311e-12	3.01144	up	0.782742	-0.453208	normal	3.21668e-05	2.84436	up
c44137.graph_c0	3.42559	2.56078	4.56247	0.840089	1.50439	0.873153	1.02396	0.537605	0.959445	0.000440112	-1.39393	down	0.846527	-0.222787	normal	0.000947976	-1.84124	down
c44140.graph_c0	2.68146	3.40144	3.58572	1.77985	1.83709	1.4314	0.279262	0.460804	0.358193	0.00857951	-0.794427	normal	0.00128161	-1.48306	down	5.78413e-10	-2.74317	down
c44144.graph_c0	0.115469	0	0	0.0854328	0.0867917	0.14314	5.00013	2.47042	2.90392	0.803436	0.188607	normal	1.99597e-10	2.71551	up	5.16337e-12	4.33969	up
c44153.graph_c0	0.179619	0.051733	0.0642602	0.412925	0.448424	0.529617	0.492034	0.486404	0.166304	0.00853935	1.46758	up	0.988408	0.0406332	normal	0.0459576	1.79566	normal
c44159.graph_c0	2.96371	2.39265	2.66037	24.2771	25.835	22.1867	30.2933	34.4323	33.4782	1.59118e-106	3.13455	up	0.0307612	0.351909	normal	5.13242e-90	3.50388	up
c44168.graph_c0	5.36291	4.65597	5.19222	195.57	206.68	194.198	893.427	1051.53	1038.61	0	5.28035	up	2.01517e-196	2.22484	up	0	7.51131	up
c44182.graph_c0	8.96812	6.24676	6.64451	7.31874	8.89614	8.71721	35.8919	41.3316	39.3245	0.748068	0.204974	normal	4.17553e-40	2.08114	up	8.75906e-43	2.32168	up
c44183.graph_c0	120.075	109.713	111.954	12.8292	12.6716	15.8169	1.43621	1.65121	0.895482	3.52141e-216	-2.96095	down	1.78606e-22	-2.87043	down	2.14618e-157	-6.18557	down
c44185.graph_c0	5.06782	4.6689	5.23078	10.494	8.92508	9.71919	20.958	30.8099	29.7812	1.29602e-08	0.981297	normal	3.29589e-13	1.34376	up	9.8904e-33	2.35877	up
c44187.graph_c0	21.8237	21.6373	22.2854	11.6046	12.0206	12.1955	6.63581	8.90888	9.37698	1.71949e-22	-0.824469	normal	0.00228911	-0.61065	normal	1.50796e-22	-1.4716	down
c44189.graph_c0	4.14407	4.31971	3.29012	7.74591	7.56534	9.17526	12.5003	11.6481	12.7798	3.82413e-09	1.06339	up	0.0512911	0.490156	normal	2.82072e-13	1.56594	up
c44196.graph_c0	0	0	0	0.455641	1.07043	0.830211	0.478736	0.832008	0.281437	0.000374597	1.87129	up	0.782742	-0.303354	normal	0.0330057	2.02172	normal
c44198.graph_c0	70.9495	69.1153	66.3037	56.1293	54.6643	55.2233	18.2053	27.6482	25.9178	0.00108982	-0.241192	normal	1.02343e-17	-1.24637	down	2.54575e-27	-1.5291	down
c44201.graph_c0	5.31159	5.61303	5.60349	13.0427	14.769	15.2301	14.7876	19.3922	17.9352	4.57398e-16	1.37136	up	0.782742	0.19494	normal	6.26043e-12	1.56696	up
c44202.graph_c0	3.09201	2.74185	3.1359	1.36692	1.50439	1.63179	0.944173	1.01121	0.805934	0.000312147	-0.887075	normal	0.334146	-0.657042	normal	8.25072e-07	-1.68749	down
c44204.graph_c0	5.41423	6.66062	6.50313	10.5937	6.9144	9.54742	14.1227	13.2993	13.0996	0.0910105	0.537453	normal	0.334828	0.483974	normal	0.000517876	1.04748	up
c44217.graph_c0	13.7922	15.313	12.4536	9.9814	7.94144	6.67031	4.28202	4.31364	2.95509	0.00199241	-0.694648	normal	0.0162265	-0.971058	normal	2.91266e-09	-1.82473	down
c44218.graph_c0	9.80207	8.84634	8.4695	18.9091	21.1338	22.5159	43.8841	30.6819	33.4271	3.99947e-40	1.29246	up	3.09893e-07	0.704596	normal	2.80639e-47	1.99128	up
c44247.graph_c0	4.10558	4.6301	4.70385	73.8566	75.61	73.0585	88.1139	105.537	94.8828	6.09018e-293	4.03547	up	0.0158325	0.293062	normal	7.05744e-203	4.32993	up
c44249.graph_c0	0.0384898	0	0	0.0854328	0.0433958	0	3.08519	2.98243	2.36663	0.788172	0.161345	normal	3.57497e-17	3.37325	up	3.37474e-17	5.12599	up
c44250.graph_c1	0.436218	0.0646662	0.154225	2.02191	1.77923	0.97335	0	0.294403	0.140719	1.65406e-05	1.99144	up	0.000428388	-1.72629	down	0.864704	-0.296025	normal
c44252.graph_c0	0	0	0	0.412925	0.564146	0.500989	0.172877	0.435204	0.460534	2.08287e-07	2.56548	up	0.782742	-0.306805	normal	0.000595377	2.83498	up
c44268.graph_c0	2.54033	3.42731	2.55756	10.7076	11.1093	9.17526	7.30072	8.42248	8.17447	1.5683e-24	1.826	up	0.16397	-0.435246	normal	3.13786e-07	1.37788	up
c44273.graph_c1	8.28813	11.0062	10.4744	36.3801	37.8556	36.7154	29.522	38.8868	36.8683	2.90237e-28	1.87943	up	0.762738	0.236159	normal	6.42186e-22	2.12067	up
c44278.graph_c0	3.04069	3.32385	2.57041	4.27164	4.31065	6.28384	4.64108	7.56487	7.73953	0.00469565	0.683833	normal	0.782742	0.345714	normal	0.000516021	1.04694	up
c44280.graph_c0	0.0898095	0.284531	0.449821	1.22454	1.50439	2.20435	0.265964	0	0.319815	0.000577292	1.72234	up	0.00965579	-1.386	down	0.916197	-0.224875	normal
c44294.graph_c0	0.0898095	0	0.102816	0.199343	0.723264	0.100198	2.65964	1.85602	1.53511	0.552896	0.624761	normal	0.0187446	1.29668	normal	1.07608e-05	3.18014	up
c44325.graph_c0	22.9399	22.9177	23.6349	8.04492	8.2886	7.887	4.24213	4.42884	5.67992	2.21332e-15	-1.43569	down	0.210765	-0.674022	normal	3.02201e-17	-2.23681	down
c44332.graph_c0	0.808286	1.11226	1.91495	0.612268	0.665403	0.730013	0.0398946	0.0512005	0.0511704	0.150792	-0.879243	normal	0.15521	-0.936085	normal	9.12132e-05	-2.86709	down
c44338.graph_c0	0.615837	0.245732	0.192781	0.726179	1.0849	0.772955	3.51073	1.39521	1.3816	0.352553	0.794348	normal	0.37187	0.778427	normal	0.00550222	1.96543	up
c44353.graph_c0	5.58102	6.33729	7.31281	4.4425	3.76097	4.00791	2.00803	1.98402	2.13637	0.00614893	-0.57927	normal	0.00487201	-0.964349	normal	3.99055e-09	-1.66488	down
c44363.graph_c0	21.2592	18.1583	17.7487	52.9826	47.0555	49.8842	345.647	409.77	396.648	1.68625e-36	1.35859	up	1.21911e-161	2.67204	up	4.14483e-281	4.04498	up
c44365.graph_c0	13.4073	13.5152	13.1733	19.436	18.9206	19.8392	39.2164	43.1108	43.4437	1.34854e-06	0.569249	normal	3.47912e-15	1.01054	up	1.27494e-32	1.57887	up
c44368.graph_c0	19.8479	19.4128	17.9929	27.5805	26.6161	26.5095	35.0674	52.1349	51.26	1.37351e-08	0.5642	normal	0.000343174	0.619007	normal	6.46882e-13	1.17951	up
c44373.graph_c0	9.08359	8.17381	8.39238	10.138	9.3735	9.56174	19.8409	17.3442	22.6685	0.441263	0.220284	normal	1.36178e-07	0.923476	normal	3.37071e-11	1.15105	up
c44376.graph_c1	46.0851	45.5897	46.0232	48.9815	50.5272	52.7041	25.4262	27.6738	27.0692	0.000515312	0.193947	normal	5.54163e-28	-1.00336	down	2.69003e-19	-0.836612	normal
c44381.graph_c0	7.22325	6.80289	7.73693	26.5554	33.2846	33.4947	51.504	40.0004	40.2967	4.3012e-65	2.10101	up	0.0189466	0.413162	normal	9.63717e-59	2.5138	up
c44383.graph_c0	1.44978	1.31919	1.33661	4.99782	5.98862	4.8095	3.64371	4.37764	4.47741	5.84416e-16	1.86504	up	0.595457	-0.3878	normal	2.30591e-05	1.47334	up
c44387.graph_c1	0.295088	0.155199	0.359857	0.0854328	0.405028	0.271966	4.56129	4.97924	4.92515	0.984681	-0.029552	normal	8.71659e-12	2.7435	up	3.96365e-12	3.5228	up
c44390.graph_c0	46.1364	46.7796	47.0385	81.9727	80.8175	84.6672	116.293	88.7688	88.7807	2.69001e-165	0.877172	normal	0.548258	0.147686	normal	2.50438e-30	1.00299	up
c44407.graph_c0	0.910925	1.55199	0.771123	1.72289	2.4157	3.02025	10.08	9.51049	11.0656	0.000353834	1.11385	up	1.76988e-15	1.78286	up	3.40358e-33	3.03715	up
c44408.graph_c0	0.833945	0.801861	0.334153	1.23878	2.1264	0.715699	3.6969	4.42884	6.25558	0.387066	0.739059	normal	0.0115735	1.21909	normal	6.16347e-06	2.39716	up
c44433.graph_c0	0.320748	0.181065	0.192781	0.128149	0.27484	0.186082	0.904278	1.13921	0.946653	0.919295	-0.136806	normal	3.53298e-05	1.72867	up	4.06687e-05	1.9599	up
c44441.graph_c0	0	0	0.0642602	1.77985	1.24401	1.83219	7.59328	12.2625	10.7074	2.93087e-11	3.07382	up	1.44764e-15	2.25339	up	4.65786e-29	6.24614	up
c44444.graph_c0	1.10337	1.46146	2.1977	0.11391	0.130187	0	0	0.0512005	0	2.65021e-08	-2.55017	down	0.782742	-0.181088	normal	4.28687e-08	-3.81843	down
c44449.graph_c0	40.6837	37.7263	38.8517	14.5093	16.2879	16.1748	5.75813	6.18246	5.24497	1.85167e-51	-1.28594	down	3.00722e-16	-1.50883	down	4.48925e-88	-2.87034	down
c44449.graph_c1	30.099	28.1169	28.3388	11.6189	11.037	15.2158	6.06398	8.19207	5.61595	2.1173e-12	-1.13902	down	0.0215628	-0.851654	normal	3.2287e-18	-2.11206	down
c44453.graph_c0	811.326	933.16	880.66	2874.83	2721.99	2997.55	5838.74	3824	3836.04	2.24867e-152	1.74083	up	0.0580834	0.539291	normal	5.65919e-28	2.25655	up
c44464.graph_c1	1.48827	2.08225	1.18239	1.32421	2.97985	1.67474	0.319157	0.780807	0.665215	0.748068	0.317868	normal	0.00596797	-1.30595	down	0.0350329	-1.3109	normal
c44468.graph_c0	1.51393	2.06932	2.15914	4.91238	3.05217	4.98126	6.60921	8.38408	6.47306	6.63139e-05	1.12892	up	0.176314	0.57991	normal	1.92621e-08	1.77207	up
c44469.graph_c0	1.34714	1.06053	1.31091	3.47427	4.28172	3.23496	3.40434	3.80163	2.98068	4.30823e-12	1.52936	up	0.782742	-0.182464	normal	2.2928e-05	1.34515	up
c44470.graph_c0	1.80902	2.32798	1.46513	8.13035	7.40622	8.01583	4.05595	3.63523	4.45183	6.20785e-21	1.98513	up	0.000329685	-0.947829	normal	0.0157679	0.996666	normal
c44480.graph_c0	2.92522	3.16865	2.24911	1.63746	1.83709	2.49063	5.37248	4.96644	5.25776	0.605151	-0.393371	normal	0.00171207	1.11667	up	0.0378325	0.815186	normal
c44486.graph_c0	9.99451	8.34195	11.3226	54.3637	57.1957	53.019	3.35115	3.46883	2.58411	8.44586e-101	2.46925	up	4.41993e-97	-3.95112	down	4.50608e-07	-1.63044	down
c44486.graph_c1	3.37427	2.30212	1.42658	20.8171	16.8376	22.9024	0.452139	1.24161	1.11296	3.33801e-37	2.88657	up	1.59717e-34	-3.73466	down	0.200161	-1.15296	normal
c44488.graph_c0	0.102639	0	0	1.25301	0.303771	0.257652	1.52929	1.01121	1.26647	0.100689	1.03126	normal	0.782742	0.453217	normal	0.00322776	2.49492	up
c44489.graph_c1	2.75843	2.59958	2.53185	0.897044	2.58928	0.558245	0.172877	0.192002	1.57349	0.488437	-0.690384	normal	0.725082	-0.636838	normal	0.000822007	-2.00875	down
c44491.graph_c0	0.0769796	0.103466	0.179929	0.227821	0.260375	0.0858839	0.877682	1.58721	1.61187	0.748068	0.501658	normal	1.24531e-05	1.90162	up	1.1434e-08	3.1898	up
c44497.graph_c0	0.0256599	0.0646662	0.12852	0.227821	0.231444	0.157454	0.944173	0.384003	0.550082	0.259602	0.8863	normal	0.146178	0.949178	normal	0.000498123	2.3565	up
c44498.graph_c1	0.0641496	0.155199	0.0771123	0.484119	0.202514	0.458047	0.864384	1.67682	1.25368	0.0337598	1.24692	normal	0.0246047	1.14589	normal	3.30148e-07	2.99178	up
c44500.graph_c0	106.488	108.484	105.772	341.859	351.709	342.906	566.238	492.587	520.685	0	1.72834	up	1.16446e-15	0.528832	normal	3.7432e-250	2.2392	up
c44500.graph_c1	79.4686	73.5255	78.5902	227.807	250.9	212.491	386.02	476.894	440.718	2.1341e-75	1.59766	up	1.99504e-19	0.83799	normal	1.38588e-156	2.43159	up
c44503.graph_c0	1.52676	1.97879	2.04347	2.49179	2.83519	2.07553	0.438841	0.371203	0.793142	0.688364	0.377734	normal	0.000757272	-1.53532	down	0.0139085	-1.56243	normal
c44503.graph_c1	6.31232	3.36264	4.27973	5.25412	6.94333	6.85639	1.76866	1.52321	2.72482	0.498198	0.443662	normal	7.57789e-07	-1.5261	down	0.00428215	-1.19848	down
c44505.graph_c0	6.6459	6.16916	6.86299	21.23	23.6073	23.7039	41.1846	44.7364	45.4393	8.83242e-79	1.83209	up	8.82449e-15	0.819354	normal	2.68416e-107	2.64704	up
c44509.graph_c0	3.01503	2.72892	2.73748	4.24316	6.5817	5.11009	9.78748	7.01446	10.5155	0.0047881	0.845639	normal	0.121391	0.64014	normal	1.59247e-06	1.54912	up
c44516.graph_c0	8.99378	10.9286	11.811	7.70319	8.40433	8.94624	5.38578	4.50564	4.27273	0.429991	-0.28374	normal	0.0193936	-0.794508	normal	6.08827e-05	-1.16412	down
c44556.graph_c0	7.51834	8.70408	11.7596	4.68456	7.11692	4.35145	2.75273	3.50723	2.66086	0.00847729	-0.76584	normal	0.370574	-0.660221	normal	2.9288e-05	-1.58121	down
c44560.graph_c0	0.230939	0.232798	0.231337	0.484119	0.376097	0.443733	1.35642	0.691206	0.729179	0.270225	0.738971	normal	0.309299	0.743187	normal	0.00251575	1.69639	up
c44571.graph_c0	1.25733	1.50026	0.822531	0.0569552	0.24591	0.100198	0.186175	0.102401	0.0511704	4.77933e-06	-2.10869	down	0.971461	-0.0706103	normal	8.45146e-05	-2.62298	down
c44572.graph_c0	0.436218	0.232798	0.192781	0.398686	0.650937	0.186082	1.26333	0.985609	1.81655	0.748068	0.376267	normal	0.0261402	1.1463	normal	0.000643072	1.88718	up
c44579.graph_c0	0.166789	0.232798	0	1.1391	1.15722	1.35983	1.15694	1.43361	1.81655	1.58218e-05	2.04946	up	0.925064	0.134357	normal	0.000248008	2.52343	up
c44582.graph_c0	5.90177	5.98809	6.49028	2.05039	1.83709	2.63377	0.944173	0.0896008	0.332608	2.15209e-07	-1.33845	down	0.00795857	-1.37697	down	1.27321e-13	-3.37041	down
c44586.graph_c0	0.115469	0	0	0.128149	0.0723264	0.186082	1.14365	0.947209	0.93386	0.446019	0.750411	normal	2.17176e-06	1.97225	up	6.35582e-10	3.63076	up
c44589.graph_c0	0.102639	0.051733	0	0.170866	0.0723264	0.300594	0.757998	0.652806	1.33043	0.748068	0.517558	normal	0.136933	1.00313	normal	0.00141414	2.51224	up
c44592.graph_c0	0.795456	0.918261	0.925347	2.10734	2.35784	2.26161	5.9443	6.18246	4.11922	5.45356e-05	1.27022	up	0.000477989	1.05806	up	1.43769e-13	2.44904	up
c44593.graph_c0	0.320748	0.47853	0.552638	1.52355	2.51696	1.41708	0.718103	0.972809	0.959445	2.8534e-06	1.63767	up	0.0583317	-0.942023	normal	0.698914	0.588539	normal
c44600.graph_c0	9.67377	8.38075	10.6543	1.15334	2.60375	1.60317	1.26333	0.396804	1.29205	5.73778e-13	-2.11934	down	0.782742	-0.599642	normal	2.61593e-13	-3.15406	down
c44604.graph_c0	1.38563	1.09933	1.67077	11.4765	5.55467	5.82579	5.59855	5.45285	4.28552	3.10617e-07	2.00536	up	0.472467	-0.549999	normal	0.000458285	1.65937	up
c44610.graph_c0	0.0513197	0.103466	0	0.968238	0.665403	1.17375	0.904278	0.934408	0.690801	2.37633e-06	2.3024	up	0.909798	-0.157905	normal	0.000927055	2.57017	up
c44615.graph_c0	26.7889	29.1645	28.1974	82.2718	76.4924	79.2135	157.398	162.561	166.406	1.54172e-97	1.52818	up	2.4568e-30	0.950935	normal	1.35485e-153	2.46786	up
c44638.graph_c0	10.0715	6.63476	10.1017	5.85215	4.41191	4.22262	2.73943	3.46883	3.72265	0.0274024	-0.778599	normal	0.782742	-0.444334	normal	0.0027065	-1.37989	down
c44640.graph_c0	7.72362	9.71287	9.30488	4.08653	5.93076	5.29617	12.8062	9.81769	11.3982	8.50974e-05	-0.743125	normal	2.90001e-05	1.00412	up	0.567294	0.286403	normal
c44641.graph_c0	1092.2	1094.54	1074.51	417.994	418.206	422.262	364.358	531.23	512.126	0	-1.3372	down	0.860409	0.0885122	normal	1.28201e-11	-1.2443	down
c44642.graph_c0	0.102639	0.452664	0	0.427164	0.969174	0.715699	3.20487	4.69764	3.35166	0.488055	0.721793	normal	0.0110801	1.32815	normal	1.78072e-05	2.91222	up
c44644.graph_c0	0.461877	0.375064	0.873939	2.33516	2.37231	2.43338	0.678209	0.486404	0.358193	5.02966e-07	1.78783	up	9.84415e-05	-1.64953	down	0.927792	-0.15864	normal
c44650.graph_c0	0.949415	0.633729	0.783975	0.911283	1.48992	0.944722	2.67294	3.53283	2.39222	0.71462	0.482843	normal	0.045886	0.984463	normal	0.000582057	1.68772	up
c44664.graph_c0	1.7577	1.65546	1.46513	2.71961	2.18426	2.462	5.07992	6.73286	6.5754	0.210327	0.569225	normal	0.000740892	1.08835	up	1.07131e-07	1.7636	up
c44665.graph_c0	2.50184	3.18158	3.50861	1.86528	1.88049	2.01827	0.731402	0.883208	0.780349	0.0601212	-0.576822	normal	0.0167905	-1.06669	normal	1.26198e-06	-1.86062	down
c44677.graph_c0	2.56599	2.85825	2.91741	4.41403	3.84776	5.35343	1.25003	1.81762	0.93386	0.0127072	0.706455	normal	3.32386e-05	-1.52095	down	0.061449	-1.0386	normal
c44679.graph_c0	0.0898095	0.0775995	0.12852	1.49507	2.15533	1.46003	0.984068	1.35681	0.703593	9.35304e-09	2.51263	up	0.799454	-0.230064	normal	0.000209901	2.52479	up
c44681.graph_c0	16.6404	18.6109	18.1085	16.1183	14.2483	18.0786	8.29808	8.89608	8.09772	0.748068	-0.0989041	normal	1.22221e-05	-0.957947	normal	3.47389e-08	-1.11979	down
c44684.graph_c0	0	0.142266	0.167077	0.783134	0.925778	1.30257	2.83252	0.780807	2.20033	0.0354493	1.2682	normal	0.782742	0.472038	normal	0.00279016	2.46808	up
c44684.graph_c1	0.885265	0.672529	1.01531	1.19606	1.93835	0.987664	4.36181	5.61925	6.66495	0.561028	0.464831	normal	1.20148e-07	1.61714	up	2.87224e-12	2.26339	up
c44689.graph_c0	0.654326	0.581996	0.539786	3.97262	3.81883	2.74828	0	0	0	5.43659e-32	2.52362	up	2.53019e-62	-5.78211	down	1.22571e-13	-4.88855	down
c44693.graph_c0	0	0	0	0.82585	1.57672	1.04492	2.9921	2.66242	3.15977	0.00293919	1.60489	up	0.356961	0.797506	normal	1.74142e-06	3.59262	up
c44698.graph_c0	2.37354	2.80652	1.37517	1.08215	0.448424	0.329221	0.106386	0.256002	0.255852	7.05305e-05	-1.59911	down	0.782742	-0.597235	normal	1.2296e-06	-2.83682	down
c44700.graph_c0	64.201	68.003	66.4579	19.7634	24.2583	24.9063	20.9048	27.2898	27.7983	3.22099e-45	-1.49118	down	0.884447	0.0868867	normal	2.55401e-20	-1.42176	down
c44700.graph_c1	112.621	116.348	115.643	42.7876	42.7015	44.2016	43.3921	42.1764	41.4608	2.12702e-208	-1.35781	down	0.782742	-0.11613	normal	8.0908e-94	-1.49441	down
c44708.graph_c0	0	0	0.0642602	0	0.0723264	0.171768	2.69954	3.32803	3.99129	0.748068	0.226912	normal	2.98439e-14	3.09551	up	1.17867e-15	4.94621	up
c44717.graph_c0	0.269429	0.530263	0.218485	0.213582	0.491819	0.114512	2.2341	4.03204	2.27708	0.905602	-0.17413	normal	6.9625e-08	2.23789	up	8.30679e-08	2.64208	up
c44719.graph_c0	8.23681	6.72529	8.58516	62.4798	58.3674	59.1597	123.54	144.539	144.313	8.51049e-232	2.82769	up	1.65881e-33	1.08867	up	2.03655e-245	3.90771	up
c44731.graph_c0	0.205279	0	0	0.412925	0.188049	0.687071	1.80856	2.02242	1.75259	0.225063	0.903988	normal	0.0292393	1.20951	normal	6.9379e-06	3.15078	up
c44731.graph_c1	0	0.129332	0	1.09639	1.28741	1.03061	2.71284	2.75202	2.03402	1.24472e-09	2.78303	up	0.0652673	0.860315	normal	2.09727e-13	4.35662	up
c44739.graph_c0	0.615837	0.297465	0.295597	2.3494	2.69054	3.07751	5.11981	4.31364	4.89957	8.06911e-12	2.36629	up	0.10194	0.656024	normal	1.92211e-15	3.23733	up
c44744.graph_c0	6.46628	4.19037	4.96089	1.96495	1.24401	1.50297	1.94154	0.934408	0.524497	6.39761e-05	-1.44062	down	0.782742	-0.28918	normal	0.000241483	-1.95753	down
c44749.graph_c0	1.20601	0.918261	1.76073	0.256298	0.607542	0.658443	0.292561	0.0640006	0.127926	0.059319	-1.0037	normal	0.659938	-0.648476	normal	0.000899577	-2.32573	down
c44758.graph_c0	3.83615	4.02224	2.06918	4.67033	6.36472	5.33911	1.54259	2.02242	2.21312	0.0137637	0.698876	normal	6.89694e-05	-1.35337	down	0.210965	-0.786329	normal
c44770.graph_c0	0.192449	0.206932	0.244189	0.768895	0.723264	0.243338	2.08782	2.20162	2.16195	0.363623	0.807689	normal	0.024296	1.19621	normal	1.30772e-05	2.65775	up
c44771.graph_c0	56.5543	59.5705	57.6543	34.4579	35.194	39.3205	5.66504	5.99045	6.38351	2.08108e-27	-0.622751	normal	2.91996e-91	-2.61948	down	1.46385e-179	-3.31043	down
c44780.graph_c0	0.115469	0.43973	0.141372	1.35269	2.083	1.01629	3.36445	5.03045	5.41127	5.89441e-07	2.05906	up	6.288e-05	1.34169	up	1.70561e-18	3.80444	up
c44784.graph_c0	6.46628	6.14329	7.45418	30.9124	28.8582	28.6852	48.9374	55.7829	58.6029	4.93064e-58	2.14482	up	3.1208e-09	0.793378	normal	9.97745e-74	2.94482	up
c44788.graph_c0	72.5661	78.0392	73.8093	49.6507	50.7297	51.4587	18.1521	21.4914	22.5278	2.03328e-20	-0.518973	normal	6.84516e-30	-1.34331	down	2.36651e-66	-1.89899	down
c44797.graph_c0	0.0256599	0.0387997	0.154225	1.09639	0.781125	1.05923	3.12508	2.91843	2.99347	5.64063e-13	2.88093	up	6.23257e-07	1.36914	up	5.28961e-26	4.73545	up
c44801.graph_c0	0.577347	0.271598	0.719714	0.982477	0.622007	0.787269	5.86451	7.43687	9.49211	0.748068	0.464702	normal	2.10998e-14	2.56189	up	1.00526e-17	3.49643	up
c44811.graph_c0	3.02786	1.87532	1.86355	1.8368	1.20062	2.10415	0.59842	0.768007	0.409363	0.748068	-0.313754	normal	0.0585104	-1.07206	normal	0.0017319	-1.74405	down
c44811.graph_c1	3.48974	4.24211	5.07656	2.54874	3.26915	2.29024	0.997366	0.780807	1.85493	0.086471	-0.578437	normal	0.0854226	-0.928762	normal	5.37111e-05	-1.73052	down
c44818.graph_c0	2.70711	2.01759	2.64752	13.7404	13.959	13.4122	30.1869	33.4723	31.5594	5.07168e-44	2.43143	up	3.15246e-15	1.10145	up	3.93892e-78	3.5721	up
c44819.graph_c0	0	0	0	1.12486	0.694333	1.231	1.68887	1.56161	1.34322	1.01433e-07	2.61925	up	0.782742	0.357402	normal	5.0864e-08	3.9413	up
c44820.graph_c0	0.320748	0.387997	0.539786	5.15444	4.74461	6.05481	7.06135	5.83685	5.92298	2.88203e-64	3.54135	up	0.782742	0.136905	normal	4.00118e-49	3.74469	up
c44823.graph_c0	0.679986	0.426797	0.385561	8.58599	7.46408	12.5677	7.26082	9.24168	11.0016	1.81123e-42	3.82315	up	0.820158	-0.12885	normal	2.15656e-27	3.86733	up
c44828.graph_c1	7.74928	6.35023	6.68306	4.71304	2.60375	3.09182	2.00803	3.72483	2.57131	1.36909e-05	-0.90834	normal	0.782742	-0.346977	normal	5.0897e-06	-1.33708	down
c44838.graph_c0	4.64443	3.78944	4.15121	4.75576	3.96349	4.23694	1.75536	2.18882	2.12357	0.269295	0.225947	normal	1.11405e-11	-1.37806	down	1.45233e-08	-1.22509	down
c44842.graph_c0	1.1162	1.25453	1.04102	37.2345	38.0292	42.2549	4.4948	7.12966	4.8484	3.33177e-183	4.94865	up	1.53936e-74	-2.82022	down	4.19194e-10	2.09428	up
c44843.graph_c0	19.6298	21.9089	18.6355	30.3286	31.028	30.6749	50.0412	48.9348	48.9445	2.43458e-11	0.6476	normal	4.38944e-06	0.557258	normal	2.02402e-22	1.19458	up
c44845.graph_c0	0	0.129332	0.0771123	0.142388	0.0867917	0.21471	1.54259	2.00962	2.83996	0.748068	0.27837	normal	7.14011e-06	2.05367	up	5.70027e-08	3.56079	up
c44850.graph_c0	0	0.206932	0.167077	1.75137	2.71947	1.88944	0.425543	0.166402	0.319815	1.98478e-09	2.67371	up	0.000310519	-1.70787	down	0.698914	0.603793	normal
c44874.graph_c0	2.57882	1.50026	2.91741	0.569552	0.665403	0.701385	0.106386	0.448004	0	6.86567e-05	-1.51011	down	0.469193	-0.74315	normal	6.33353e-07	-2.99516	down
c44878.graph_c0	0.564517	0.219865	0.192781	2.52027	2.32891	2.16141	3.41764	4.62084	4.6693	8.62649e-10	2.31067	up	0.152907	0.668975	normal	1.44148e-12	3.23717	up
c44881.graph_c1	186.496	189.045	179.929	126.341	130.231	132.032	68.8182	99.0857	93.9361	1.81905e-41	-0.475929	normal	1.19603e-07	-0.636175	normal	1.78335e-10	-1.12527	down
c44882.graph_c0	5.54253	4.60424	4.47251	6.83462	6.71189	6.02618	2.61975	2.59842	2.90392	0.0537424	0.439275	normal	5.9882e-06	-1.22581	down	0.00976034	-0.87877	normal
c44897.graph_c0	6.49194	6.77702	8.67513	10.1238	9.31564	8.97486	29.6816	39.5268	41.5376	0.211613	0.393374	normal	1.73537e-20	1.80735	up	4.13025e-27	2.25651	up
c44902.graph_c0	0.0641496	0.116399	0.179929	0.512597	0.564146	0.772955	0.704805	0.358403	0.204682	0.000404806	1.69286	up	0.782742	-0.404064	normal	0.250991	1.26991	normal
c44904.graph_c0	0.423388	0.724262	0.398413	0.882805	0.925778	0.744327	2.56655	2.38082	2.09799	0.247398	0.646765	normal	0.00118962	1.15554	up	4.54914e-07	1.96016	up
c44906.graph_c0	0	0.116399	0.141372	0.427164	0.578611	0.21471	1.35642	1.90722	3.00626	0.0411046	1.24545	normal	0.000122095	1.65233	up	1.1298e-10	3.72321	up
c44917.graph_c0	0.949415	0.711329	0.886791	3.92991	3.13896	3.04888	2.00803	2.93123	4.02967	8.25232e-09	1.81558	up	0.782742	-0.201532	normal	0.000943615	1.63076	up
c44921.graph_c0	0.192449	0.103466	0.0771123	0.185104	0	0.157454	1.40961	1.07521	1.45836	0.984681	-0.0276874	normal	5.1627e-06	2.0423	up	1.01029e-06	2.78596	up
c44922.graph_c0	37.6815	32.2038	31.6674	47.1019	54.2159	52.518	81.3984	78.0167	83.6125	1.43083e-07	0.600478	normal	1.03299e-05	0.602832	normal	2.48268e-18	1.19726	up
c44922.graph_c1	30.8688	30.5483	28.1588	48.1414	47.5763	50.1132	77.9408	72.7559	80.1073	7.94394e-31	0.7421	normal	1.6068e-10	0.573776	normal	1.45226e-45	1.30206	up
c44930.graph_c0	8.13417	10.3078	7.8526	6.22235	5.46787	5.65402	1.03726	1.20321	1.06179	0.00699055	-0.540846	normal	2.36369e-11	-2.09424	down	6.27062e-21	-2.90588	down
c44931.graph_c0	0.372068	0.181065	0.771123	1.89376	2.32891	2.79123	10.3061	12.0833	11.5645	1.6042e-07	2.01188	up	1.92863e-16	2.01786	up	4.45073e-34	4.37085	up
c44938.graph_c0	1.01356	1.20279	1.06672	1.76561	1.40313	1.57454	0.398946	0.140801	0.281437	0.0994777	0.550563	normal	1.62873e-07	-1.99503	down	0.000395889	-1.81781	down
c44942.graph_c0	3.04069	3.16865	3.76565	7.07668	6.97226	9.06075	16.2504	24.3586	23.7815	7.31092e-14	1.27748	up	7.57195e-15	1.41423	up	8.8771e-43	2.72904	up
c44944.graph_c0	0.166789	0.43973	0	1.16758	2.31444	0.944722	1.03726	0.998409	0.895482	0.00158706	1.65565	up	0.782742	-0.347376	normal	0.184401	1.44383	normal
c44948.graph_c0	0.115469	0.116399	0.12852	0.427164	0.202514	0.0858839	0.638314	0.960009	1.25368	0.748068	0.526977	normal	0.069672	1.09564	normal	0.000600545	2.30747	up
c44950.graph_c0	47.7017	51.0734	50.6756	36.5937	36.9877	34.6971	22.6336	25.7154	22.0289	8.60679e-12	-0.415915	normal	2.26274e-09	-0.695732	normal	7.92494e-28	-1.13908	down
c44960.graph_c0	113.327	114.123	113.946	32.2794	35.628	35.1838	6.60921	7.64167	10.4516	0	-1.67455	down	9.9095e-51	-2.09151	down	3.75813e-81	-3.77287	down
c44975.graph_c0	0.564517	0.245732	0.50123	1.29573	0.998104	1.50297	2.77933	3.00803	3.35166	0.00486776	1.21357	up	0.00456626	1.09283	up	2.3859e-09	2.5417	up
c44990.graph_c0	0.795456	0.866528	0.745418	9.48304	8.85275	10.9931	18.4712	21.133	23.564	1.09043e-38	3.27776	up	9.18382e-08	0.998142	normal	1.23122e-55	4.41732	up
c45008.graph_c0	0.179619	0.310398	0.912495	0.384447	0.781125	0.615501	2.02133	0.998409	1.79096	0.522868	0.659755	normal	0.232957	0.843357	normal	0.00375445	1.83658	up
c45010.graph_c0	0.115469	0.129332	0	0.0427164	0.636472	0.357849	1.18354	0.601605	0.575667	0.43917	0.724771	normal	0.782742	0.402287	normal	0.00994917	2.0697	up
c45013.graph_c0	2.75843	2.61252	2.76319	3.44579	3.11003	1.98964	5.06662	6.95046	6.85684	0.912662	0.105178	normal	0.0412486	0.889537	normal	0.00691447	1.10374	up
c45016.graph_c0	1.23167	1.15106	1.27235	3.37459	2.7484	1.41708	5.85121	5.70885	5.38569	0.0427529	0.892515	normal	0.0231576	0.935924	normal	9.47316e-08	2.01331	up
c45025.graph_c0	1.12903	0.581996	0.462674	0.384447	1.4176	0.959036	0	0.115201	0.115133	0.748068	0.273323	normal	0.00318585	-1.51571	down	0.00695738	-2.21302	down
c45040.graph_c0	37.3479	35.8122	43.2857	57.4108	57.9045	59.3314	22.208	21.1714	22.0289	8.55794e-16	0.618989	normal	1.62233e-36	-1.45769	down	4.44349e-10	-0.87816	normal
c45041.graph_c0	2.70711	2.74185	2.21055	13.8116	13.8433	14.4857	16.7557	18.0482	14.4045	6.96568e-52	2.40933	up	0.782742	0.136632	normal	2.24708e-34	2.55508	up
c45047.graph_c0	0.449048	0.362131	0.334153	0.654985	0.867917	1.48865	2.77933	2.54722	2.4178	0.00140813	1.23727	up	0.00232336	1.08068	up	1.12871e-12	2.53745	up
c45049.graph_c1	3.65653	3.09105	3.31583	1.15334	2.22765	2.47632	1.11705	1.10081	1.47115	0.0704108	-0.719551	normal	0.782742	-0.504707	normal	0.00361189	-1.41566	down
c45052.graph_c0	5.95309	4.6301	5.75771	7.0482	7.40622	7.97289	11.9152	10.4833	12.0634	0.00518416	0.486226	normal	0.0155162	0.519938	normal	2.48679e-07	1.00403	up
c45053.graph_c0	0.282258	0.103466	0.12852	1.02519	0.376097	0.28628	3.11178	2.81603	4.4902	0.113684	1.02582	normal	7.73542e-10	2.18015	up	1.22242e-16	3.83075	up
c45055.graph_c0	0.679986	0.750128	0.578342	2.17854	3.70311	2.8628	3.89638	3.72483	2.08519	2.49503e-08	1.8557	up	0.956945	0.0719299	normal	1.12228e-05	2.01049	up
c45057.graph_c0	0.307918	0.271598	0.50123	0.598029	0.564146	0.615501	1.86175	2.82883	3.15977	0.747478	0.535868	normal	0.00053488	1.4972	up	2.04191e-06	2.45339	up
c45060.graph_c0	4.13124	5.03103	4.85807	8.35817	9.19992	8.24485	12.7264	15.3601	14.2638	1.61625e-13	0.90992	normal	0.000178524	0.595081	normal	3.05842e-21	1.50051	up
c45067.graph_c0	5.83762	6.47956	4.97374	8.87077	9.89425	8.07308	37.2217	57.1013	53.1661	0.000384336	0.648373	normal	7.19359e-43	2.28691	up	2.67855e-63	2.99208	up
c45075.graph_c0	0	0.0258665	0	0	0.130187	0	1.71547	1.31841	2.09799	0.984681	0.0179149	normal	2.66842e-11	2.87931	up	7.58499e-12	4.44816	up
c45083.graph_c0	0.423388	0.116399	0.167077	0.726179	2.083	1.58885	2.52666	1.66402	1.2153	8.75483e-09	2.34638	up	0.782742	0.334536	normal	1.07082e-08	2.99018	up
c45094.graph_c0	0.0384898	0.0905327	0	10.8642	8.63577	10.6925	79.0845	87.0664	91.6206	9.85616e-57	5.6155	up	6.89909e-149	2.94718	up	7.85912e-98	9.12112	up
c45095.graph_c0	0.205279	0.129332	0.154225	0.854328	1.02703	1.04492	0.638314	0.640006	0.332608	9.50952e-10	2.1977	up	0.202943	-0.756284	normal	0.0517056	1.40064	normal
c45106.graph_c0	94.903	100.129	101.904	34.2158	37.899	32.7647	28.0326	35.6355	35.6146	3.56167e-204	-1.48181	down	0.782742	-0.134423	normal	2.66961e-56	-1.63191	down
c45107.graph_c0	0.705646	0.99586	0.912495	9.66814	8.53451	10.5637	4.30862	7.89767	8.16168	1.02379e-30	2.70407	up	0.728133	-0.352106	normal	2.78545e-11	2.35387	up
c45109.graph_c0	21.4003	19.1024	16.9647	26.8686	21.2206	26.7815	72.2359	92.4424	88.1538	3.04893e-05	0.509777	normal	1.62106e-34	1.58362	up	5.80728e-57	2.10312	up
c45112.graph_c0	0.500367	0.879461	0.809679	0.370209	0.679868	0.415105	0.106386	0	0	0.694062	-0.45245	normal	0.00412935	-1.48295	down	9.33198e-06	-3.06585	down
c45115.graph_c0	40.5939	39.5628	43.6584	25.4732	25.6903	30.4745	9.01619	13.1329	12.0123	3.52408e-11	-0.552621	normal	3.39085e-14	-1.28891	down	1.57696e-36	-1.90031	down
c45117.graph_c0	0	0.103466	0	0.982477	1.93835	1.00198	0	0	0	3.08977e-09	2.77975	up	4.66197e-07	-2.31093	down	0.698914	-0.309466	normal
c45122.graph_c0	32.9473	27.5996	30.6264	7.63199	6.19114	7.64366	4.94693	5.52965	4.27273	7.26833e-58	-2.00119	down	0.144946	-0.569322	normal	3.77757e-50	-2.64806	down
c45124.graph_c0	0.949415	0.892394	0.231337	6.66376	9.87978	8.25916	8.63054	7.34727	7.49647	7.79172e-21	3.03518	up	0.847312	-0.135276	normal	3.4241e-12	3.06685	up
c45127.graph_c0	43.4935	42.6151	42.386	19.8204	20.9023	22.9167	16.277	20.3778	17.8841	1.45736e-35	-0.964387	normal	0.284601	-0.296528	normal	6.01752e-25	-1.28701	down
c45129.graph_c0	34.0378	35.7087	34.225	69.8555	64.0233	68.8216	37.3414	31.8595	29.2439	3.14572e-19	0.959012	normal	1.75519e-10	-1.03785	down	0.703551	-0.122996	normal
c45136.graph_c0	2.88673	2.52198	3.67568	2.40636	1.80816	2.60514	0.478736	1.33121	0.665215	0.748068	-0.321463	normal	0.153599	-0.950943	normal	0.00740704	-1.65662	down
c45145.graph_c0	0.526027	0.465597	0.424117	1.23878	1.50439	1.1308	0.425543	0.345603	0.217474	0.000407769	1.3157	up	0.00155468	-1.45206	down	0.698914	-0.441049	normal
c45149.graph_c0	0.0769796	0.465597	0.269893	1.29573	3.1245	1.64611	5.9443	6.19526	5.38569	1.18258e-05	2.01568	up	0.00128708	1.23798	up	6.81814e-15	3.81926	up
c45151.graph_c0	6.3893	6.05276	8.4952	2.57722	2.21319	3.04888	1.22344	0	0.58846	1.53159e-05	-1.27048	down	0.0483613	-1.16064	normal	5.90957e-10	-3.09201	down
c45152.graph_c0	9.07076	8.82048	8.13534	6.56409	5.56913	6.21227	3.35115	4.35204	2.0724	0.576167	-0.254845	normal	0.000915901	-1.10865	down	1.18773e-06	-1.49659	down
c45158.graph_c0	0.0513197	0.0387997	0.0642602	0.0427164	0.101257	0	0.877682	0.844808	0.754764	0.984681	-0.0482102	normal	2.55487e-12	2.7643	up	1.28714e-13	3.48278	up
c45162.graph_c0	0	0	0.102816	0.626507	0.679868	0.629815	4.61448	4.99205	5.32172	1.66246e-06	2.35335	up	5.09644e-16	2.43378	up	1.53373e-25	5.70725	up
c45169.graph_c0	1.28299	0.43973	0.861087	2.05039	1.85156	2.40475	4.33522	5.92645	3.36446	0.0826969	0.992838	normal	0.317996	0.729303	normal	0.000607501	1.97788	up
c45173.graph_c0	0.153959	0.310398	0.0899643	0.341731	0.867917	0.486675	1.72877	1.56161	1.17692	0.0695791	1.09225	normal	0.0945216	0.952166	normal	1.38953e-05	2.48401	up
c45176.graph_c0	2.15543	1.65546	1.96636	4.4425	6.11881	5.03852	2.79262	2.06082	3.26211	0.00212914	1.20877	up	0.329713	-0.726909	normal	0.698914	0.37242	normal
c45176.graph_c1	2.24524	2.52198	1.86355	6.13692	5.2075	5.35343	3.47083	4.88964	2.31546	3.14501e-05	1.22951	up	0.439547	-0.579327	normal	0.645569	0.580838	normal
c45177.graph_c0	0	0.0387997	0.154225	0.526835	0.390562	0.744327	1.02396	0.691206	1.65025	0.00137776	1.70726	up	0.702456	0.611489	normal	2.74424e-05	2.93389	up
c45178.graph_c0	7.24891	6.85462	6.42602	13.4841	11.8471	14.5573	68.14	60.9285	62.3767	8.75844e-14	0.985388	normal	1.18995e-81	2.12879	up	1.76737e-150	3.13165	up
c45182.graph_c0	11.4058	8.67821	10.3973	18.0263	12.932	16.1175	20.333	27.1362	29.116	0.00116526	0.611896	normal	0.0159716	0.61479	normal	3.20898e-08	1.23685	up
c45184.graph_c0	13.0609	11.5623	11.2327	12.701	17.6332	14.7577	31.929	32.7683	30.3185	0.109769	0.345436	normal	3.79225e-08	0.971179	normal	1.86458e-15	1.33183	up
c45185.graph_c0	0.923755	1.26746	1.36232	0.11391	0.115722	1.64611	0.0398946	0.166402	0	0.000544799	-1.691	down	0.782742	-0.407097	normal	1.49197e-05	-3.14779	down
c45186.graph_c0	5.0165	2.83238	1.69647	0.882805	0.752194	1.3312	1.58249	2.40642	1.59908	0.00992645	-1.24176	down	0.782742	0.425611	normal	0.511024	-0.781897	normal
c45190.graph_c0	1.10337	1.16399	1.37517	3.75904	3.71758	6.01187	0.851086	1.15201	1.97006	0.00020402	1.53418	up	0.0229452	-1.19882	normal	0.993885	0.0602611	normal
c45200.graph_c0	2.15543	1.57786	1.68362	0.726179	0.867917	0.787269	0.704805	1.03681	0.729179	0.00021621	-0.958297	normal	0.988408	-0.0319283	normal	0.00626875	-1.03033	down
c45201.graph_c0	72.8997	70.2017	66.3422	20.1906	17.7778	19.5243	15.9845	25.5106	21.837	2.25206e-93	-1.81448	down	0.927127	0.0653983	normal	4.09135e-31	-1.76452	down
c45202.graph_c0	0.269429	0.51733	0.334153	3.61665	2.71947	2.60514	3.6969	3.81443	3.9785	8.39835e-13	2.54238	up	0.782742	0.232079	normal	4.61724e-11	2.98339	up
c45206.graph_c0	614.592	587.635	616.885	377.157	350.363	366.295	177.491	230.62	225.738	3.26306e-90	-0.705596	normal	5.6634e-17	-0.833828	normal	5.85893e-62	-1.5649	down
c45209.graph_c0	0.487537	0.168132	0.591194	1.22454	0.332701	0.486675	1.90164	2.61122	1.71421	0.748068	0.454258	normal	0.192637	0.916272	normal	0.00745416	1.84232	up
c45214.graph_c0	0.333578	0.387997	0.295597	1.76561	1.28741	1.34551	1.84845	2.58562	2.27708	2.09475e-07	1.82627	up	0.590041	0.488654	normal	8.39911e-09	2.47005	up
c45218.graph_c0	9.73792	8.09621	5.17937	1.4666	1.31634	0.772955	0	0	0.741971	8.24216e-09	-2.17866	down	0.626025	-0.617274	normal	1.99186e-10	-3.86938	down
c45218.graph_c1	17.7566	20.0724	17.6073	2.70537	3.29808	3.26359	0.398946	0.640006	0.562875	6.646e-39	-2.46027	down	6.96574e-05	-1.75517	down	3.18674e-42	-4.83575	down
c45219.graph_c0	0.295088	0.646662	0.796827	2.99015	2.48803	6.79914	5.77142	1.83042	2.99347	5.86812e-07	2.11264	up	0.871346	-0.182154	normal	0.00142621	2.06328	up
c45222.graph_c0	0.115469	0.193999	0.102816	1.75137	1.30187	1.76062	0.784594	0.486404	0.550082	1.49671e-15	2.89972	up	0.00362575	-1.19157	down	0.0228858	1.67633	normal
c45230.graph_c0	0.115469	0.0775995	0	0.35597	0.622007	0.543931	0.398946	0.281603	0.498912	0.00249365	1.62861	up	0.78534	-0.269853	normal	0.152971	1.53571	normal
c45235.graph_c0	3.45125	2.88411	3.34153	3.7448	2.0396	1.70336	6.21026	8.19207	6.9208	0.748068	-0.289819	normal	0.000330589	1.2225	up	0.000989876	1.04347	up
c45237.graph_c0	0.603007	0.879461	1.02816	0.128149	0.130187	0.0858839	0.239368	0.217602	0.204682	9.78213e-07	-1.98221	down	0.988408	0.0307727	normal	0.000297231	-2.10213	down
c45247.graph_c0	0.846775	0.323331	0.771123	2.23549	3.11003	2.83417	18.7771	23.053	21.5555	1.03596e-08	1.84735	up	2.24278e-46	2.72196	up	3.08617e-70	4.78883	up
c45260.graph_c0	2.51467	2.92291	3.49576	0.811611	1.12829	0.644129	1.42291	1.20321	0.780349	7.5496e-07	-1.48984	down	0.968579	0.078151	normal	0.000336437	-1.45709	down
c45269.graph_c0	15.7295	15.2483	17.4017	11.2914	12.0351	11.6945	5.63844	6.79686	7.02314	0.000144177	-0.418337	normal	1.87649e-06	-0.88168	normal	3.42057e-16	-1.34736	down
c45269.graph_c1	12.7529	13.7222	11.6825	7.66047	9.40243	9.34703	4.36181	2.80323	8.23844	0.10424	-0.490907	normal	0.331126	-0.66743	normal	0.00178645	-1.28392	down
c45270.graph_c0	49.8058	46.3398	52.3207	76.9607	75.205	80.5734	186.561	207.477	215.312	3.20689e-42	0.696408	normal	4.64026e-62	1.29157	up	2.65682e-120	1.97411	up
c45271.graph_c0	0	0.129332	0.0514082	0.911283	0.332701	0.687071	1.23673	1.08801	0.729179	0.000236486	1.89406	up	0.782742	0.370964	normal	5.53423e-05	2.85292	up
c45272.graph_c0	0.307918	0.685462	0.372709	0.455641	0.593076	0.787269	1.44951	1.40801	3.454	0.748068	0.349515	normal	0.0161607	1.19606	normal	0.000875487	1.87136	up
c45277.graph_c0	31.4077	31.1562	30.3951	10.1807	10.7043	10.3919	13.8301	16.7426	20.8903	2.96121e-43	-1.51337	down	0.0149926	0.605107	normal	1.26356e-07	-0.901573	normal
c45280.graph_c0	26.1859	28.4531	33.3639	10.85	10.82	11.351	9.77419	11.5585	10.4132	4.28903e-18	-1.35081	down	0.903349	-0.0990884	normal	2.93123e-12	-1.49012	down
c45284.graph_c0	0.115469	0	0.75827	0.526835	1.0849	0.944722	3.13838	4.31364	2.9423	0.432304	0.764602	normal	0.0133343	1.28608	normal	2.97041e-05	2.79747	up
c45295.graph_c0	0.731306	1.53906	1.69647	3.10406	1.85156	2.13278	4.94693	4.19844	3.88895	0.69039	0.454742	normal	0.0273606	0.937841	normal	0.000997413	1.51698	up
c45300.graph_c0	6.6459	6.72529	8.7908	3.10406	1.90942	2.34749	1.35642	0.857608	0.88269	7.39559e-12	-1.45816	down	0.0299326	-1.03184	normal	5.09887e-18	-2.7544	down
c45301.graph_c0	0.577347	0.245732	0.347005	3.03286	3.09557	2.20435	5.9576	5.56805	8.18727	1.74887e-09	2.25599	up	0.00094326	1.07944	up	2.28892e-18	3.63564	up
c45305.graph_c1	148.25	141.593	141.771	132.122	131.316	131.087	73.8051	67.623	67.2891	0.140781	-0.088793	normal	1.02276e-36	-0.988765	normal	1.48075e-46	-1.10237	down
c45318.graph_c0	6.44062	6.41489	6.16898	21.2585	22.7394	21.9863	0.252666	0.320003	0.601252	4.07825e-90	1.82407	up	1.39273e-121	-5.36602	down	8.62511e-35	-3.88855	down
c45331.graph_c0	0.0384898	0	0	0	0.231444	0.357849	1.92824	1.79202	1.10016	0.269128	0.789167	normal	0.000288096	1.72444	up	1.16282e-09	4.10644	up
c45335.graph_c0	0.615837	0.95706	0.822531	1.97919	1.69244	1.8465	1.15694	0.614406	0.780349	0.00659953	1.07055	up	0.150328	-0.868511	normal	0.99705	0.0368407	normal
c45338.graph_c0	0	0.0387997	0	0.128149	0.101257	0.271966	0.611718	0.896008	0.537289	0.210327	0.863128	normal	0.145515	0.990513	normal	6.48061e-05	3.07116	up
c45340.graph_c1	1.06488	0.569063	1.18239	2.27821	2.09747	1.8465	3.7102	4.01924	3.9785	0.000175426	1.19028	up	0.0242313	0.771315	normal	3.38519e-09	2.04855	up
c45345.graph_c0	1.16752	1.07346	1.42658	1.99343	1.09936	1.11649	5.58525	5.44005	5.1938	0.748068	0.235038	normal	1.95493e-09	1.6558	up	4.94009e-14	2.02822	up
c45347.graph_c0	390.03	395.395	391.679	281.473	277.618	287.024	161.959	181.173	176.333	1.32438e-78	-0.429433	normal	4.08002e-31	-0.78697	normal	1.30047e-75	-1.23818	down
c45349.graph_c0	54.8736	56.7252	56.6775	4.04382	2.60375	3.97929	0.0531928	0	0	3.32116e-224	-3.85395	down	1.40045e-19	-3.66413	down	3.34056e-73	-8.74542	down
c45353.graph_c0	4.43916	3.90584	4.61388	1.63746	1.11383	1.28826	3.20487	2.95683	2.85275	3.47157e-18	-1.5585	down	0.000827514	0.961857	normal	0.0189594	-0.572214	normal
c45365.graph_c0	0.397728	0.491463	0.398413	1.19606	1.14276	0.815897	1.22344	2.18882	2.0724	0.0191279	1.08033	normal	0.681717	0.543795	normal	0.000589381	1.79583	up
c45368.graph_c0	0.0384898	0.206932	0	0.526835	0.448424	0.629815	3.39104	3.66083	4.36228	0.00694882	1.49586	up	1.22568e-10	2.21492	up	2.61092e-18	4.50505	up
c45375.graph_c1	0	0	0	0.968238	0.983639	0.930408	2.68624	1.98402	2.23871	4.75738e-07	2.50236	up	0.127079	0.88382	normal	9.63738e-11	4.44913	up
c45377.graph_c0	0.256599	0.607863	0.411265	0.498358	0.347167	0.815897	2.42027	1.51041	2.28988	0.832257	0.23514	normal	0.0704001	1.08651	normal	0.00975903	1.80081	up
c45382.graph_c0	91.3363	96.9735	97.6755	97.8205	86.2275	92.6544	50.972	46.9508	49.4946	0.984681	0.00537442	normal	2.85479e-30	-0.98291	normal	7.60761e-35	-1.00591	down
c45383.graph_c0	92.5038	92.3175	92.4833	36.2662	38.1015	37.1877	28.1789	30.5667	29.6277	1.48693e-157	-1.26433	down	0.000218462	-0.417185	normal	1.62893e-95	-1.70376	down
c45387.graph_c0	324.469	289.744	294.774	165.241	159.899	155.02	98.2605	135.156	135.256	1.21562e-38	-0.890975	normal	0.000575141	-0.460826	normal	8.2538e-35	-1.37544	down
c45396.graph_c0	0	0	0	0.0569552	0.0578611	0	1.68887	1.65121	1.22809	0.748068	0.136429	normal	9.00173e-07	2.24734	up	4.36543e-09	4.15439	up
c45398.graph_c0	0	0.219865	0.205633	0.24206	0.636472	0.300594	0.957471	1.16481	0.844312	0.344574	0.823558	normal	0.38769	0.774168	normal	0.00394392	2.10162	up
c45402.graph_c0	1.95015	1.33212	1.32376	0.868567	1.02703	1.05923	2.56655	3.62243	3.69706	0.628868	-0.50331	normal	0.00503442	1.25587	up	0.0950923	0.949208	normal
c45403.graph_c0	0.795456	0.530263	0.411265	1.45236	1.82262	1.44571	1.64898	0.499205	0.486119	0.00133799	1.28631	up	0.241236	-0.844958	normal	0.896151	0.210954	normal
c45404.graph_c0	2.02713	1.40972	1.16954	2.07886	2.16979	1.8465	3.28466	5.37605	4.65651	0.546775	0.392922	normal	0.00801403	0.916862	normal	8.37149e-05	1.38766	up
c45405.graph_c0	0.243769	0.168132	0.0771123	0.0996716	0.216979	0.486675	0.957471	0.716806	0.601252	0.748068	0.497411	normal	0.141613	0.935646	normal	0.00190839	1.82532	up
c45412.graph_c0	0	0	0.141372	0.412925	0.650937	0.28628	2.15431	2.22722	3.88895	0.365932	0.71731	normal	0.0109209	1.36129	normal	3.13237e-06	3.41292	up
c45412.graph_c1	0.449048	0.336264	0.385561	0.897044	0.433958	1.46003	3.27136	2.96963	3.76103	0.195154	0.891183	normal	0.00376806	1.30262	up	1.0041e-07	2.66778	up
c45423.graph_c0	0.0256599	0.0646662	0.0514082	0.484119	0.318236	0.472361	0.465437	0.243202	0.486119	6.71284e-12	2.7803	up	0.388404	-0.655274	normal	0.000720547	2.27127	up
c45426.graph_c0	6.1712	5.14743	3.7528	6.20812	6.30686	6.69894	1.88835	1.83042	2.02123	0.255321	0.372468	normal	8.51107e-08	-1.6038	down	0.000247652	-1.3758	down
c45428.graph_c0	2.34788	2.15985	1.9021	1.93648	1.46099	1.77493	0.625016	1.31841	1.0362	0.748068	-0.277534	normal	0.157788	-0.843444	normal	0.00575107	-1.3296	down
c45432.graph_c0	17.9747	18.5075	19.5737	4.45674	6.52384	5.96893	1.74207	2.02242	2.62248	1.37173e-30	-1.65175	down	0.000114728	-1.27755	down	1.96564e-42	-3.11251	down
c45434.graph_c0	82.5734	77.9875	77.9091	61.597	56.6894	60.906	27.0087	29.4403	30.4976	1.05903e-15	-0.36094	normal	2.52765e-35	-1.12077	down	5.72178e-69	-1.50996	down
c45437.graph_c0	58.9664	59.674	58.1169	22.7394	23.5061	26.1373	16.2371	17.5874	15.8372	6.30827e-49	-1.24297	down	0.00229638	-0.589273	normal	1.74073e-48	-1.8709	down
c45442.graph_c0	0.744136	0.775995	0.912495	3.51698	1.86602	3.42104	4.62778	4.86404	6.89521	4.37558e-07	1.67731	up	0.117706	0.696704	normal	1.13703e-11	2.52994	up
c45443.graph_c0	1.12903	0.905327	1.54225	2.22125	1.7503	1.88944	3.11178	4.68484	4.60534	0.101012	0.701756	normal	0.0123856	0.920487	normal	6.74429e-06	1.72124	up
c45444.graph_c0	2.07845	2.37972	1.70932	3.14677	2.11193	2.92005	5.1863	4.82564	4.08084	0.588604	0.35941	normal	0.100588	0.670855	normal	0.0013167	1.08018	up
c45445.graph_c0	1.53959	1.69426	1.24665	4.86967	5.41001	5.35343	8.85661	10.8033	9.26185	1.34286e-18	1.7553	up	0.000319415	0.749757	normal	7.799e-28	2.54492	up
c45447.graph_c0	1.5011	2.00465	2.14629	2.59146	2.16979	3.33516	6.7023	5.52965	6.51144	0.416676	0.490989	normal	0.00504894	0.996601	normal	6.66192e-06	1.59443	up
c45449.graph_c0	2.23241	1.56492	1.41372	0.327492	0.289306	0.243338	0.132982	0.256002	0.0383778	1.01096e-06	-1.93516	down	0.782742	-0.462719	normal	1.94825e-07	-3.05819	down
c45457.graph_c0	347.832	332.165	335.888	245.135	228.653	225.374	142.211	190.799	180.197	1.51377e-31	-0.490689	normal	2.51055e-07	-0.530815	normal	2.92348e-12	-1.03728	down
c45458.graph_c0	5.87611	4.9405	4.51107	6.79191	6.61063	7.58641	16.3169	21.133	20.6984	0.00264853	0.488133	normal	2.14507e-17	1.33157	up	4.92309e-28	1.83699	up
c45459.graph_c0	30.6507	30.2509	27.2463	85.9881	96.628	84.5527	86.5448	104.411	99.9486	8.3694e-195	1.64355	up	0.912542	-0.0320711	normal	1.73665e-67	1.59453	up
c45460.graph_c0	1.65506	3.23331	3.00738	7.53232	7.88358	8.4023	1.35642	1.53601	3.14698	2.6392e-07	1.47237	up	1.61597e-05	-1.6311	down	0.698914	-0.393833	normal
c45464.graph_c0	8.35228	8.14795	6.68306	15.1358	15.3477	15.9458	13.378	17.2546	15.5174	9.9727e-26	1.02967	up	0.782742	-0.0932048	normal	1.39052e-08	0.920707	normal
c45473.graph_c2	276.806	265.946	275.278	233.787	241.657	241.319	155.948	137.268	127.977	3.06204e-05	-0.150705	normal	1.20009e-26	-0.836982	normal	1.22772e-40	-1.01201	down
c45479.graph_c0	13.125	13.955	13.9959	3.06134	3.42827	3.97929	1.90164	2.48322	2.91671	2.37213e-43	-1.88094	down	0.304169	-0.538384	normal	8.61552e-36	-2.50396	down
c45486.graph_c0	11.4186	9.9974	11.2969	15.9475	14.7546	14.2853	56.7169	55.7445	54.5477	3.94964e-07	0.506858	normal	6.50053e-80	1.77961	up	2.84829e-118	2.28452	up
c45487.graph_c0	14.408	15.5328	15.0497	69.9267	70.5905	64.8566	9.32205	12.0065	13.2403	5.22744e-234	2.2255	up	2.59584e-104	-2.60307	down	0.050307	-0.432937	normal
c45496.graph_c0	0.410558	0.426797	0.334153	1.08215	0.940243	1.40277	2.38038	3.39203	2.35384	0.00111677	1.31016	up	0.0149206	0.971601	normal	2.13948e-09	2.49416	up
c45498.graph_c0	7.90324	8.10915	8.5209	3.816	3.81883	5.46794	1.5027	2.38082	2.45618	2.83509e-08	-0.829263	normal	0.000943391	-1.01255	down	1.61219e-17	-1.95719	down
c45506.graph_c0	1.51393	1.42266	1.05387	20.1479	23.0577	21.7429	36.2775	36.6083	36.4717	8.59519e-143	3.95439	up	1.41227e-09	0.654072	normal	5.01111e-156	4.65254	up
c45508.graph_c0	0.0256599	0.0258665	0.0642602	0.0569552	0.130187	0	0.119684	0.576005	0.537289	0.823566	0.215987	normal	0.0933855	1.05785	normal	0.00493333	2.2812	up
c45509.graph_c0	11.0337	13.6704	14.1372	6.82038	6.5383	7.72955	6.54272	5.09445	4.68209	2.69853e-07	-0.815902	normal	0.520888	-0.405309	normal	2.19631e-08	-1.27432	down
c45513.graph_c0	45.0844	46.0682	50.1744	35.6112	36.3368	36.3432	22.1814	24.0642	22.5406	0.000101084	-0.34439	normal	1.10698e-06	-0.706354	normal	1.13709e-16	-1.08414	down
c45520.graph_c0	122.141	123.383	122.493	246.303	232.457	252.327	270.379	399.351	407.073	5.88083e-150	1.02724	up	0.119739	0.458098	normal	3.08171e-13	1.46676	up
c45526.graph_c0	0.372068	0.633729	0	0.939761	1.67797	2.11847	6.22356	7.65447	8.40474	0.182214	0.971598	normal	9.57289e-11	1.89329	up	7.91753e-06	3.14511	up
c45527.graph_c0	0	0	0	2.37788	1.25848	1.10218	6.90177	8.46088	7.85466	8.24584e-06	2.26443	up	9.58421e-06	1.71441	up	2.98229e-16	5.23186	up
c45528.graph_c0	1.68072	1.74599	1.9021	17.1293	16.1143	17.7064	0.851086	1.03681	0.716386	5.64631e-87	3.20815	up	4.23618e-69	-4.00245	down	0.0889567	-0.992583	normal
c45529.graph_c0	0	0	0	0.142388	0.0578611	0	1.84845	1.10081	1.0362	0.748068	0.287336	normal	6.47009e-06	2.08628	up	2.53667e-09	4.20322	up
c45534.graph_c0	11.8933	12.9074	13.7388	12.9288	12.9609	15.7597	34.4158	23.4626	26.033	0.858862	0.0762104	normal	3.96364e-05	0.909921	normal	2.48219e-06	1.00336	up
c45536.graph_c0	0.128299	0	0.115668	0.284776	0	0.314907	0.718103	0.729607	1.08737	0.748068	0.303869	normal	0.0572229	1.12991	normal	0.000166595	2.56251	up
c45547.graph_c0	4.52896	2.66425	3.20016	4.41403	4.2094	4.22262	1.56919	1.67682	1.15133	0.393023	0.334793	normal	3.22431e-06	-1.41444	down	0.00187462	-1.20803	down
c45552.graph_c1	1.06488	1.09933	1.83784	9.41184	9.12759	7.91563	14.1626	18.2658	16.5664	3.93022e-31	2.55356	up	0.000146071	0.774673	normal	4.30764e-39	3.39021	up
c45553.graph_c0	19.9634	17.9643	19.895	13.5269	14.0024	14.8436	9.22896	7.59047	8.80131	0.000352422	-0.400318	normal	3.10154e-05	-0.773609	normal	3.64028e-14	-1.21669	down
c45555.graph_c0	32.7676	33.5359	35.3174	117.171	110.544	115.356	166.56	167.4	170.96	0	1.81166	up	7.55017e-12	0.466782	normal	3.50569e-198	2.25925	up
c45556.graph_c0	2.12977	2.34092	2.90456	1.03943	0.810055	1.08786	0.678209	0.601605	0.281437	1.05613e-05	-1.17334	down	0.376215	-0.723284	normal	7.37286e-08	-2.13656	down
c45557.graph_c0	41.9154	46.6244	36.2942	103.758	101.633	115.7	122.649	146.165	150.863	7.34716e-37	1.37718	up	0.0156759	0.312007	normal	7.3783e-48	1.68407	up
c45565.graph_c0	0.0769796	0.0387997	0	1.40964	1.80816	1.47434	1.19684	0.819207	0.921068	1.70364e-21	3.80847	up	0.414381	-0.564485	normal	1.80925e-09	3.70201	up
c45568.graph_c0	3.772	3.49198	4.0998	4.89815	3.86223	2.64809	20.333	16.5377	16.1826	0.940958	0.0543147	normal	5.43955e-23	2.00691	up	2.26628e-31	2.13963	up
c45577.graph_c0	6.32515	6.27263	6.49028	9.55423	10.4295	8.18759	15.6786	14.6049	12.2297	0.000262959	0.591358	normal	0.0382763	0.492451	normal	9.15119e-09	1.08552	up
c45579.graph_c0	8.17266	5.53543	4.99944	2.71961	2.64715	1.90376	0	2.21442	0.537289	0.00433375	-1.07876	down	0.0775467	-1.09265	normal	4.88745e-07	-3.05728	down
c45580.graph_c0	1.47544	1.15106	1.52939	4.15773	4.13707	7.18562	1.19684	0.614406	0.946653	1.79091e-08	1.72023	up	3.63277e-07	-1.94439	down	0.698914	-0.534281	normal
c45598.graph_c0	3.83615	3.76358	3.05879	1.68018	1.73583	2.36181	1.01066	0.832008	1.06179	0.00010177	-0.800743	normal	0.0132177	-0.955381	normal	4.04526e-11	-1.9012	down
c45599.graph_c0	0.0769796	0.051733	0.102816	0.683462	0.79559	0.916095	0.904278	0.832008	0.93386	3.01231e-08	2.41057	up	0.985264	0.0538486	normal	5.21443e-06	2.79027	up
c45605.graph_c1	0.987905	1.44852	1.64506	3.0471	2.05407	4.00791	2.03463	2.58562	2.95509	0.00238845	1.05665	up	0.782742	-0.271136	normal	0.292077	0.7665	normal
c45612.graph_c0	0.166789	0	0.102816	0.199343	0.188049	0.0715699	1.18354	0.934408	0.358193	0.748068	0.350756	normal	0.0125336	1.33289	normal	0.000719693	2.368	up
c45614.graph_c0	0.0769796	0.245732	0.102816	1.56627	0.867917	0.959036	0.452139	0.537605	0.191889	1.56868e-06	2.13802	up	0.0822426	-1.03821	normal	0.654941	0.936112	normal
c45621.graph_c0	0.538857	0.310398	0.848235	1.08215	1.07043	0.529617	4.08255	3.66083	3.6331	0.624704	0.554625	normal	1.23724e-05	1.60787	up	5.09551e-09	2.47814	up
c45629.graph_c0	8.147	10.075	7.09433	19.9343	9.72067	7.91563	48.9241	43.162	41.3713	0.747198	0.467527	normal	8.73393e-09	1.61034	up	5.65517e-22	2.31282	up
c45636.graph_c0	0.821115	1.84945	1.24665	0.669223	0.0867917	0.157454	0.51863	0.153601	0.447741	0.00924124	-1.37133	down	0.972419	0.0732718	normal	0.0708765	-1.46851	normal
c45646.graph_c0	28.7134	25.2328	29.0842	21.287	19.6294	18.8229	7.4603	4.97924	6.51144	9.82564e-05	-0.425979	normal	1.37754e-17	-1.6434	down	2.48892e-33	-2.15301	down
c45648.graph_c0	1044.57	1041.4	1063.03	503.74	518.305	508.633	361.525	458.014	459.216	0	-0.998143	normal	0.00117127	-0.337302	normal	4.03577e-53	-1.35281	down
c45651.graph_c1	5.72215	6.23383	5.24363	5.25412	6.46598	5.5252	3.77669	2.26562	2.60969	0.78315	0.0565338	normal	3.5766e-09	-1.06797	down	1.85524e-09	-1.05932	down
c45657.graph_c0	0.384898	0.129332	0.154225	4.20044	2.89306	3.80752	14.7211	14.4001	14.5324	1.59469e-08	2.55807	up	2.74603e-08	1.69731	up	2.04051e-22	4.93774	up
c45657.graph_c1	1.46261	1.26746	1.05387	3.71633	2.58928	3.59281	8.05872	10.2657	7.06152	0.0131165	1.12866	normal	0.0078041	1.07603	up	1.84344e-08	2.45224	up
c45659.graph_c0	0.0513197	0.103466	0.192781	0.35597	0.622007	0.586873	0.385648	0.204802	0.255852	9.79106e-05	1.63224	up	0.515513	-0.654416	normal	0.505965	0.904178	normal
c45664.graph_c0	43.6731	45.525	48.0024	91.0001	88.7589	94.372	189.26	178.562	186.132	1.11177e-91	1.04454	up	2.43694e-42	0.927664	normal	3.57135e-153	1.95532	up
c45669.graph_c0	25.7882	25.3362	27.0921	58.9771	55.4599	63.9405	116.133	162.19	151.183	3.77196e-43	1.21431	up	6.2536e-21	1.17745	up	4.67737e-73	2.38853	up
c45676.graph_c0	189.78	180.264	194.387	141.662	126.745	135.396	75.4408	104.871	101.919	3.6664e-22	-0.452384	normal	3.82543e-06	-0.576964	normal	3.42285e-21	-1.05566	down
c45680.graph_c0	0.0384898	0.0775995	0.0899643	1.70866	0.752194	0.744327	3.07189	3.34083	3.17257	2.62252e-08	2.54432	up	0.00163618	1.20566	up	2.19369e-17	4.4956	up
c45683.graph_c0	2.51467	2.10812	2.26196	8.40089	7.07352	6.94228	56.2381	56.6405	52.1171	3.01052e-22	1.6897	up	1.46572e-122	2.73356	up	3.16786e-205	4.47473	up
c45686.graph_c0	83.2919	78.5048	85.4532	39.9398	41.3852	40.938	20.6521	25.9074	28.6554	3.03662e-64	-0.969204	normal	3.8762e-08	-0.764714	normal	4.951e-50	-1.76399	down
c45693.graph_c0	0.166789	0	0.321301	0.498358	0	0.586873	1.17024	2.45762	1.65025	0.748068	0.302172	normal	0.023842	1.24656	normal	2.57472e-05	2.76216	up
c45703.graph_c0	9.99451	10.0621	7.8783	16.9157	10.7043	13.2547	27.8199	25.1394	22.8604	0.0384729	0.5435	normal	0.00303441	0.777495	normal	7.04585e-09	1.35442	up
c45706.graph_c0	0.333578	0.400931	0.205633	1.18182	2.14086	1.41708	3.47083	2.68802	2.80158	2.10637e-06	1.88068	up	0.179608	0.700837	normal	2.56724e-10	2.85148	up
c45712.graph_c0	2.91239	3.01345	3.47005	3.7448	4.00688	2.08984	8.12521	8.15367	6.06369	0.984681	-0.012331	normal	7.43299e-06	1.0124	up	1.50187e-07	1.03157	up
c45717.graph_c0	0.859605	0.969994	0.912495	0.484119	0.376097	0.329221	0.172877	0.192002	0.0383778	0.0233335	-0.974455	normal	0.383453	-0.80126	normal	0.000108743	-2.34141	down
c45724.graph_c0	24.5693	23.8618	23.0951	11.9036	12.0785	12.31	11.6359	11.0977	11.9611	1.55871e-53	-0.915782	normal	0.767739	-0.155244	normal	1.57077e-31	-1.0912	down
c45725.graph_c0	0	0	0	0.199343	0	0	5.61185	3.11043	3.78661	0.748068	0.134541	normal	8.18671e-11	2.80436	up	1.11014e-12	4.75959	up
c45731.graph_c0	0.461877	0.362131	0.62975	3.61665	5.90183	4.29419	6.689	7.75687	6.16604	3.19832e-15	2.63786	up	0.555456	0.451705	normal	2.79708e-16	3.30364	up
c45736.graph_c0	0.0769796	0.155199	0.0899643	0.46988	0.173583	0.0858839	1.18354	0.806407	0.818727	0.748068	0.507596	normal	0.253559	0.888172	normal	0.00379269	2.29608	up
c45743.graph_c0	22.3241	20.7708	16.7205	9.52575	12.8596	13.1832	6.58261	9.81769	8.04655	0.000978468	-0.697666	normal	0.0834247	-0.571014	normal	3.09669e-10	-1.33623	down
c45749.graph_c0	0	0.142266	0.0514082	0.526835	0.622007	0.329221	4.14904	4.87684	6.12766	0.0107804	1.4552	normal	4.82935e-14	2.5834	up	4.6496e-21	4.99639	up
c45755.graph_c0	1.79619	0.918261	2.30052	4.74152	3.63078	3.63575	10.0933	13.5937	11.5901	4.42218e-05	1.20366	up	1.31172e-08	1.36026	up	6.82212e-20	2.66437	up
c45762.graph_c0	31.305	34.2343	31.1405	18.0833	16.3313	17.964	6.48953	9.01128	8.49429	1.20082e-24	-0.837189	normal	3.34004e-11	-1.13743	down	7.78862e-45	-2.02825	down
c45766.graph_c0	112.377	110.165	117.738	77.8293	83.6672	83.8513	43.7378	46.1316	45.2347	1.56266e-25	-0.420993	normal	8.02557e-34	-0.942849	normal	4.11693e-78	-1.38845	down
c45778.graph_c0	1.1162	0.504397	0.488378	1.86528	3.19683	2.41906	1.39631	0.947209	0.665215	0.000632639	1.45746	up	0.126097	-0.941858	normal	0.776892	0.349879	normal
c45780.graph_c0	55.1302	64.912	60.2375	34.0022	32.9953	33.1941	23.7772	24.2306	24.8816	3.08565e-40	-0.795375	normal	5.82486e-07	-0.540635	normal	3.13747e-45	-1.36077	down
c45787.graph_c0	1.92449	2.54785	2.73748	2.52027	3.37041	2.50495	8.36457	8.30727	7.80349	0.748068	0.214435	normal	2.02341e-05	1.30883	up	3.3049e-07	1.63487	up
c45792.graph_c0	11.9062	12.1443	12.8135	90.8862	97.9878	99.9116	41.2245	64.2054	60.6497	6.10081e-229	2.97439	up	1.05716e-08	-0.841626	normal	2.41553e-31	2.08864	up
c45799.graph_c0	1.39846	2.92291	2.98167	4.62761	4.25279	2.83417	4.21553	6.40006	6.42189	0.0165759	0.867735	normal	0.782742	0.39791	normal	0.00202122	1.31972	up
c45810.graph_c0	86.3967	90.4034	90.1185	37.2202	33.7764	30.6319	14.4818	19.0466	17.7561	4.67391e-89	-1.34564	down	7.18378e-11	-1.02942	down	4.84939e-94	-2.42226	down
c45814.graph_c0	0.859605	1.39679	1.18239	9.76781	5.98862	6.29815	40.9718	38.7331	39.4396	3.81958e-14	2.3774	up	2.57606e-30	2.22756	up	2.52221e-67	4.8618	up
c45816.graph_c0	0	0.0387997	0	1.26725	1.38867	1.30257	1.87505	2.61122	2.26429	7.33078e-14	3.36011	up	0.478243	0.558485	normal	4.08071e-14	4.75759	up
c45816.graph_c1	44.4814	47.8272	45.3677	17.3571	17.9803	11.6945	13.5509	16.781	16.0035	2.70788e-16	-1.44342	down	0.782742	-0.139626	normal	1.32388e-33	-1.64975	down
c45822.graph_c0	3.24597	4.3973	2.75034	3.06134	2.92199	1.81788	1.13035	0.678406	0.946653	0.403054	-0.415763	normal	0.0267909	-1.06116	normal	4.34159e-05	-1.71796	down
c45827.graph_c0	3.07918	3.50491	3.84276	5.08325	4.48424	4.65204	12.8062	13.7857	11.0272	0.070689	0.47782	normal	3.28914e-08	1.17655	up	2.06911e-14	1.69121	up
c45836.graph_c0	0.923755	0.685462	1.01531	2.17854	2.0396	1.58885	0.731402	1.30561	0.780349	0.00493751	1.11965	up	0.213347	-0.817081	normal	0.921693	0.148732	normal
c45837.graph_c0	3.60521	2.57372	3.50861	3.28916	1.99621	1.44571	8.33798	7.56487	6.90801	0.301894	-0.562436	normal	1.69675e-06	1.58732	up	0.000449265	1.16515	up
c45837.graph_c1	9.90471	8.41955	9.71614	8.81381	8.95401	9.34703	17.168	23.3858	21.7602	0.985337	0.00728415	normal	9.19133e-08	1.06896	up	8.76365e-08	1.09569	up
c45839.graph_c0	21.3747	23.6808	21.5786	15.1074	14.986	16.7617	9.04278	9.22888	10.0166	5.53153e-07	-0.464076	normal	3.60011e-07	-0.774696	normal	2.13309e-20	-1.2738	down
c45840.graph_c0	0.744136	0.271598	0.334153	0.811611	0.954708	0.901781	3.85648	3.36643	4.59255	0.337964	0.733183	normal	5.33237e-06	1.66818	up	1.10564e-09	2.75038	up
c45842.graph_c0	11.9575	9.98447	10.9371	105.367	102.255	103.519	133.142	129.23	129.346	1.36769e-212	3.22059	up	0.0170165	0.273035	normal	2.52387e-159	3.4908	up
c45848.graph_c0	0	0	0	0.498358	0.376097	0.558245	0.837787	1.29281	2.58411	0.0611742	1.08422	normal	0.304667	0.851053	normal	4.49565e-05	3.21271	up
c45850.graph_c0	0.679986	0.724262	0.578342	1.25301	1.25848	1.21669	2.9921	2.48322	3.56914	0.0104925	0.86281	normal	0.000551248	1.05843	up	3.97004e-10	2.02375	up
c45853.graph_c0	0.282258	0.232798	0.205633	1.26725	1.73583	1.44571	1.18354	1.36961	1.01062	1.75304e-05	1.91065	up	0.782742	-0.28636	normal	0.0184513	1.74696	normal
c45865.graph_c1	165.147	159.467	165.714	70.4108	69.795	64.3986	47.9135	54.1573	54.65	8.22469e-147	-1.21397	down	5.30758e-05	-0.459346	normal	4.87281e-87	-1.69622	down
c45869.graph_c0	148.571	146.831	149.546	350.516	365.957	350.02	747.705	834.491	813.162	0	1.29988	up	1.06935e-60	1.08309	up	4.49216e-261	2.36759	up
c45872.graph_c0	2.09128	1.87532	2.08203	0.740417	1.01257	1.07355	0.319157	0.0512005	0.255852	0.00187758	-0.909435	normal	0.00907194	-1.32598	down	2.51236e-09	-2.73588	down
c45876.graph_c0	0	0	0	0.427164	0.737729	0.529617	3.17827	3.64803	1.95727	3.38376e-07	2.52915	up	6.07991e-07	1.82153	up	2.1548e-18	5.4972	up
c45895.graph_c0	1.6294	1.84945	1.34946	2.39212	1.33081	1.80356	2.31389	3.58403	5.07866	0.39114	0.473808	normal	0.225865	0.670191	normal	0.00443533	1.22245	up
c45896.graph_c0	5.10631	5.80703	5.83483	2.30668	1.93835	3.00594	2.03463	2.73922	3.68427	2.54706e-05	-1.07873	down	0.927127	0.117061	normal	0.0103928	-0.985779	normal
c45903.graph_c0	42.8006	48.2152	43.0929	22.0274	24.7501	18.4507	19.8941	15.5777	17.0142	2.05914e-19	-1.02615	down	0.782742	-0.237958	normal	4.03741e-16	-1.29295	down
c45906.graph_c0	0.564517	1.40972	0.69401	1.02519	1.66351	0.930408	3.96287	5.12005	3.22374	0.748068	0.29226	normal	0.0152658	1.20445	normal	0.00099992	1.83732	up
c45915.graph_c0	1.84751	1.81065	2.62182	5.25412	5.55467	4.98126	13.87	20.1346	17.2188	3.82124e-07	1.2869	up	3.7217e-12	1.51705	up	2.11814e-29	2.89324	up
c45926.graph_c0	11.765	12.0667	12.0167	3.3034	2.95092	2.90574	0.172877	0.0768007	0.0383778	2.46005e-42	-1.87317	down	1.56699e-20	-3.46422	down	7.66179e-52	-6.21309	down
c45941.graph_c0	0.295088	0.0905327	0.205633	0.313254	0.260375	0.200396	1.03726	1.38241	1.54791	0.753307	0.290104	normal	0.000179354	1.61905	up	9.65275e-06	2.34294	up
c45945.graph_c0	0.0641496	0.297465	0.0771123	7.36146	8.40433	8.14465	39.4425	47.642	49.2259	1.04936e-39	4.57307	up	1.39705e-55	2.3505	up	4.70101e-75	7.37213	up
c45952.graph_c0	0.295088	0.284531	0.167077	0.512597	0.332701	0.314907	2.11442	1.71522	2.14916	0.748068	0.310054	normal	0.00529219	1.41362	up	0.00020181	2.36833	up
c45954.graph_c0	1.25733	1.90119	1.43943	4.20044	2.96538	3.2779	9.62791	9.98409	9.77355	1.74397e-05	1.1436	up	5.41274e-09	1.30683	up	5.38291e-24	2.53756	up
c45959.graph_c0	9.18623	9.31194	8.12249	39.413	39.794	39.1917	16.8754	19.7634	17.641	2.24605e-110	2.16865	up	4.08807e-21	-1.17841	down	9.90636e-08	0.960487	normal
c45960.graph_c0	0	0	0	0.541074	0.115722	0.357849	1.18354	1.11361	1.70142	0.00401219	1.55832	up	0.0323129	1.17771	normal	5.33914e-09	4.13986	up
c45964.graph_c0	0.192449	0.051733	0.12852	0.726179	1.12829	1.00198	0.970769	0.780807	0.179096	6.86926e-05	1.97418	up	0.782742	-0.302425	normal	0.0598216	1.77038	normal
c45966.graph_c0	3.23314	3.00051	3.12305	9.59695	13.0332	10.7784	28.0725	33.0115	30.5999	1.15579e-19	1.5365	up	6.30379e-14	1.23469	up	2.03931e-51	2.80539	up
c45980.graph_c0	45.8927	48.7066	51.3311	29.2892	31.245	25.9656	13.6573	13.7601	12.1274	1.42969e-21	-0.711935	normal	2.6929e-17	-1.19791	down	6.57251e-59	-1.95364	down
c45984.graph_c0	24.8516	24.6508	26.8993	28.1359	27.3828	25.4789	12.6865	14.6177	14.8522	0.462828	0.130561	normal	2.10282e-12	-1.0033	down	4.28288e-10	-0.911507	normal
c45991.graph_c0	2.8739	4.8241	3.52146	7.73167	7.27603	7.62935	8.97629	7.98727	6.38351	6.93887e-07	1.00978	up	0.986359	-0.0319996	normal	0.00179009	0.966147	normal
c45993.graph_c0	1.21884	2.87118	1.22094	0.284776	0.289306	0.14314	0.172877	0.243202	0.102341	0.00279202	-1.45283	down	0.782742	-0.304455	normal	0.00113371	-2.27653	down
c45996.graph_c0	4.58028	3.75064	4.16406	6.73495	5.41001	5.2246	12.2875	15.5905	14.4173	0.00513004	0.575446	normal	3.83614e-07	1.01082	up	2.19313e-15	1.61035	up
c46000.graph_c0	2.20675	2.28919	2.13344	1.40964	1.02703	1.80356	1.10375	0.793607	1.06179	0.0288302	-0.550296	normal	0.473042	-0.527938	normal	0.000121043	-1.17282	down
c46010.graph_c0	0.692816	0.685462	0.899643	0.854328	0.54968	0.429419	0.345753	0.281603	0.217474	0.748068	-0.231078	normal	0.171244	-0.859028	normal	0.00933013	-1.33498	down
c46015.graph_c0	55.8487	53.2203	53.7601	148.283	148.269	153.661	14.0296	19.3922	16.6176	3.14457e-290	1.50965	up	1.20661e-227	-3.20712	down	1.99001e-46	-1.74742	down
c46023.graph_c0	5.10631	6.72529	6.24609	10.6649	9.57601	8.41662	17.6334	17.9842	19.0994	4.69065e-05	0.644632	normal	1.68598e-05	0.738161	normal	1.18733e-15	1.38701	up
c46024.graph_c0	0.551687	0.840661	0.976755	0.142388	0.462889	0.21471	0.212771	0.179202	0.179096	0.00674932	-1.20453	down	0.782742	-0.284214	normal	0.00261054	-1.77762	down
c46026.graph_c0	0.153959	0.426797	0.192781	2.59146	2.37231	2.53357	20.1468	25.1266	22.3999	2.06105e-14	2.68485	up	1.01454e-58	2.96376	up	1.3935e-73	5.96977	up
c46030.graph_c0	107.374	101.513	110.168	44.2115	41.9493	47.7657	39.8946	46.7716	49.776	2.21917e-106	-1.20108	down	0.870304	-0.0541194	normal	5.83127e-37	-1.27561	down
c46031.graph_c0	30.2915	30.6259	29.624	102.733	103.325	101.443	365.195	406.288	410.029	4.66295e-264	1.80311	up	7.73148e-151	1.84541	up	0	3.63879	up
c46039.graph_c0	2.93805	1.64252	1.5551	1.09639	1.22955	1.10218	0.678209	0.614406	0.166304	0.116843	-0.726	normal	0.264027	-0.867019	normal	0.000683436	-1.9964	down
c46044.graph_c0	0	0.0646662	0	0.598029	1.12829	1.64611	3.25806	1.39521	2.53294	2.26782e-05	2.16149	up	0.421841	0.718689	normal	4.41143e-08	3.81611	up
c46046.graph_c0	3.05352	3.09105	3.38009	1.77985	2.28551	3.20633	0.505332	0.755207	1.2025	0.67611	-0.319593	normal	0.00872546	-1.21363	down	2.69477e-05	-1.83395	down
c46047.graph_c0	1.38563	0.672529	0.912495	1.2103	1.0849	0.715699	2.08782	3.44323	2.98068	0.984681	0.0472347	normal	0.0138394	1.10492	normal	0.00667941	1.3331	up
c46048.graph_c0	5.45272	4.79824	5.08941	2.94743	3.02324	3.1777	1.83515	2.89283	2.34105	1.39166e-05	-0.680659	normal	0.470059	-0.425764	normal	1.43045e-06	-1.15532	down
c46051.graph_c0	0.487537	0.607863	0.591194	0.526835	0.361632	1.11649	2.75273	3.05923	3.05743	0.748068	0.334052	normal	0.000257957	1.50967	up	8.5817e-07	2.20196	up
c46053.graph_c0	0.923755	0.569063	0.244189	1.38116	1.56225	2.61946	0.611718	1.10081	1.16413	0.00387165	1.32302	up	0.482851	-0.696953	normal	0.698914	0.530872	normal
c46056.graph_c0	0.833945	0.788928	0.449821	0.669223	1.0415	0.815897	0.186175	0.128001	0	0.748068	0.265975	normal	0.00232331	-1.5483	down	0.0100028	-2.01316	normal
c46058.graph_c0	101.331	98.3444	94.0898	36.8785	34.9047	29.7015	33.2987	39.578	43.3669	2.49216e-91	-1.45504	down	0.782742	0.133071	normal	1.67099e-27	-1.33588	down
c46060.graph_c0	1.69355	1.22866	1.45228	2.1643	2.89306	2.90574	6.40974	6.78406	6.12766	0.0212908	0.800591	normal	0.00021014	1.08912	up	1.19739e-10	1.99056	up
c46061.graph_c0	36.5268	37.6099	37.4766	25.1172	20.4973	24.0761	15.9579	21.9394	17.5515	8.9044e-17	-0.625431	normal	0.0478793	-0.402585	normal	1.31309e-15	-1.05896	down
c46062.graph_c0	108.041	110.528	108.715	35.8533	33.6028	34.1531	32.8998	46.7716	46.9233	7.96938e-221	-1.60801	down	0.722279	0.200488	normal	1.06458e-32	-1.41738	down
c46063.graph_c0	7.33872	9.881	8.62372	3.97262	6.61063	5.89736	4.56129	2.53442	2.53294	0.0440273	-0.58667	normal	0.315587	-0.666884	normal	0.000202103	-1.38506	down
c46071.graph_c0	0	0.193999	0.141372	0.427164	0	1.05923	2.51336	2.30402	1.727	0.461804	0.704138	normal	0.148474	0.987345	normal	0.000109805	2.83863	up
c46072.graph_c0	8.58322	6.85462	5.6549	11.5619	8.63577	10.7212	13.8966	19.0338	18.8307	0.037819	0.577338	normal	0.00876184	0.609075	normal	3.5858e-08	1.20911	up
c46078.graph_c0	0.449048	0.866528	0.616898	1.12486	1.7069	1.61748	0.970769	1.19041	0.959445	0.00053442	1.1259	up	0.628796	-0.503793	normal	0.629519	0.581508	normal
c46080.graph_c0	163.877	166.166	171.652	100.355	107.072	101.916	37.7004	48.8196	45.0811	1.25915e-70	-0.649683	normal	2.57704e-40	-1.30183	down	1.19651e-99	-1.98066	down
c46081.graph_c0	0	0	0.192781	0.0569552	0.0289306	0.0858839	1.43621	0.627206	0.422156	0.984681	0.0223181	normal	0.00618274	1.44004	up	0.00757868	2.14828	up
c46086.graph_c0	0.705646	0.840661	0.873939	1.76561	1.3742	2.69103	11.237	16.0641	13.3811	0.0102531	1.0853	normal	3.91348e-20	2.41485	up	6.94831e-34	3.79262	up
c46091.graph_c1	0	0	0	0	0	0	2.36708	2.22722	2.08519			--	3.53905e-09	2.63218	up	4.04605e-10	4.34156	up
c46098.graph_c1	2.37354	1.97879	1.94066	0.953999	1.05597	1.28826	0.864384	0.934408	0.985031	0.00401306	-0.832591	normal	0.782742	-0.287327	normal	0.00203945	-1.20846	down
c46099.graph_c0	0.667156	0.465597	0.308449	1.23878	1.28741	0.97335	1.62238	1.63841	1.45836	0.00587744	1.09944	up	0.782742	0.299454	normal	0.00270531	1.49118	up
c46100.graph_c0	36.1676	39.5628	39.2373	32.1512	31.2016	30.5174	17.8861	19.7634	19.7774	6.47527e-06	-0.237299	normal	9.30118e-18	-0.794804	normal	3.95794e-31	-1.05781	down
c46102.graph_c0	15.2933	17.0848	13.7131	11.391	9.44583	12.2241	2.84582	2.94403	3.19815	0.00307176	-0.412711	normal	3.83651e-17	-1.8399	down	2.04428e-31	-2.36907	down
c46103.graph_c0	27.8153	27.328	27.6961	20.034	20.7432	19.9251	10.9311	13.1585	11.0912	1.35133e-05	-0.399304	normal	2.28427e-07	-0.841324	normal	3.83834e-19	-1.2792	down
c46105.graph_c0	1.20601	1.00879	0.963903	1.908	1.28741	2.01827	5.41237	3.73763	5.42406	0.591659	0.478605	normal	0.0517104	0.883558	normal	0.000742491	1.49757	up
c46115.graph_c0	0	0.0387997	0.0257041	8.03068	7.08799	8.47387	8.79012	11.9809	10.4388	2.35587e-74	6.21147	up	0.301155	0.299724	normal	6.60406e-53	7.24275	up
c46125.graph_c0	10.1485	8.79461	9.26632	4.12925	4.48424	5.49657	4.4948	2.56002	3.1086	0.000125973	-0.900617	normal	0.782742	-0.456946	normal	1.14808e-05	-1.45941	down
c46129.graph_c0	15.614	16.3735	14.4457	8.03068	7.49301	9.23252	5.00013	5.49125	5.96135	1.50566e-14	-0.819971	normal	0.00107746	-0.69239	normal	7.48232e-24	-1.56014	down
c46137.graph_c0	0.526027	1.11226	0.334153	0.156627	0	0	0.704805	1.70242	0.818727	0.218343	-0.868097	normal	0.00764037	1.38205	up	0.393995	1.08595	normal
c46150.graph_c0	3.15616	4.48784	4.52392	2.07886	4.75908	2.47632	1.32982	2.02242	1.34322	0.748068	-0.255857	normal	0.149619	-0.827883	normal	0.00503738	-1.26962	down
c46161.graph_c0	7.19759	7.32022	6.88869	16.5597	12.686	17.005	23.2852	28.3139	34.2074	1.07603e-16	1.1351	up	2.26279e-05	0.777339	normal	8.51436e-28	1.92065	up
c46163.graph_c0	40.2347	40.5328	40.5225	30.1008	30.3771	32.2351	16.0509	13.0433	16.7455	2.11596e-07	-0.338062	normal	6.92554e-18	-1.07953	down	1.85704e-36	-1.45346	down
c46166.graph_c0	0.166789	0.750128	0.424117	1.73713	1.01257	1.10218	1.11705	0.345603	0.550082	0.00789126	1.30406	up	0.626533	-0.660684	normal	0.698914	0.478098	normal
c46175.graph_c0	0.821115	1.64252	2.2234	7.1194	7.05905	8.00151	18.4978	14.6305	15.0057	3.01471e-15	2.10614	up	1.70376e-05	0.981807	normal	1.22506e-26	3.18463	up
c46180.graph_c0	0.179619	0.155199	0.0899643	0.640746	0.347167	0.830211	0.119684	0.665606	0.434949	0.00753002	1.41282	up	0.782742	-0.383334	normal	0.595444	0.97999	normal
c46186.graph_c0	8.03154	9.69994	9.54907	14.0537	16.852	14.4714	30.2933	33.2803	30.5359	7.54989e-07	0.753153	normal	1.53846e-09	0.952036	normal	1.48353e-25	1.71426	up
c46206.graph_c0	13.8692	12.7393	15.2554	3.88719	5.39555	5.45363	4.84055	6.60486	5.82064	2.47793e-16	-1.41924	down	0.84578	0.141608	normal	1.71881e-08	-1.29834	down
c46207.graph_c0	343.778	340.959	350.591	153.152	153.853	144.113	107.609	128.104	131.354	2.44677e-274	-1.14986	down	0.000307574	-0.378266	normal	7.06562e-74	-1.54694	down
c46210.graph_c0	0.0641496	0.0387997	0.102816	0.128149	0.115722	0.114512	0.412245	0.512005	0.997823	0.598255	0.617762	normal	0.00504568	1.29096	up	1.93379e-05	2.30077	up
c46211.graph_c0	2.73277	2.48318	1.70932	7.85982	7.37729	5.99756	15.4525	19.3538	17.334	7.00084e-11	1.4985	up	4.30712e-07	1.08258	up	1.08835e-26	2.64781	up
c46215.graph_c0	9.13491	8.13501	8.23816	1.3954	3.11003	1.74631	0.89098	1.42081	1.727	1.63713e-10	-1.80984	down	0.782742	-0.525312	normal	7.26277e-18	-2.60665	down
c46224.graph_c0	4.46482	3.71184	4.61388	1.12486	1.3742	1.28826	0.22607	0.217602	0.396571	6.51696e-12	-1.60393	down	0.00148523	-1.49754	down	5.12905e-20	-3.65393	down
c46226.graph_c0	1.12903	0.737195	0.591194	2.91895	3.67418	2.43338	1.15694	0.857608	1.40719	1.68612e-06	1.63718	up	0.00993759	-1.14654	down	0.720939	0.349419	normal
c46235.graph_c0	0.731306	0.297465	0.912495	1.45236	1.79369	1.34551	3.43094	4.10884	2.99347	0.0845338	0.961005	normal	0.133627	0.839112	normal	0.00010375	2.04591	up
c46240.graph_c0	17.9747	14.5499	17.0547	11.9464	8.96847	14.3712	8.41777	10.9569	7.48367	0.0177481	-0.507443	normal	0.556778	-0.439199	normal	0.000239474	-1.01122	down
c46249.graph_c0	0.282258	0.219865	0.167077	1.55203	1.44653	0.930408	1.55589	1.58721	1.24088	0.00056859	1.70354	up	0.988408	0.0473134	normal	0.00558165	2.01836	up
c46250.graph_c0	11.1107	9.98447	11.464	9.89596	8.25967	12.1812	3.60382	5.63205	4.86119	0.760752	-0.119511	normal	0.00674716	-0.96213	normal	0.00022643	-1.20308	down
c46261.graph_c0	0.166789	0	0.0642602	0.982477	1.01257	0.672757	0.585121	0.806407	0.127926	0.000152022	1.93167	up	0.782742	-0.483282	normal	0.225744	1.44807	normal
c46265.graph_c0	0.679986	0.853594	0.835383	2.05039	1.66351	1.71768	0.438841	0.499205	0.511704	0.00121125	1.0722	up	0.00021092	-1.5294	down	0.60415	-0.72424	normal
c46266.graph_c0	0.307918	0.465597	0.334153	0.854328	0.708799	0.744327	0.824489	1.39521	0.997823	0.00763765	1.06835	up	0.782742	0.329602	normal	0.00331613	1.48694	up
c46267.graph_c0	1.03922	0.99586	0.989607	2.29245	1.31634	2.26161	4.17564	4.90244	4.63092	0.0126439	0.887625	normal	0.00235275	1.00057	up	5.07493e-10	2.00941	up
c46270.graph_c0	48.4715	51.3062	45.3934	339.709	357.119	346.012	693.98	801.338	775.078	0	2.88495	up	9.20276e-50	1.02994	up	0	3.89951	up
c46271.graph_c0	0.0641496	0.310398	0.102816	0.982477	1.14276	1.00198	0.558525	1.43361	0.857105	0.000430942	1.77237	up	0.925819	-0.144229	normal	0.0382454	1.80766	normal
c46275.graph_c0	1061.48	1119.09	1098.85	3921.11	3225.93	3638.08	7986	6854.42	6484.39	1.80675e-59	1.6758	up	9.78011e-27	0.99049	normal	2.54205e-272	2.67214	up
c46281.graph_c0	3.73351	3.28505	4.35684	10.2946	9.87978	10.6925	22.9128	29.5939	27.1331	2.20332e-19	1.40452	up	9.68237e-15	1.19073	up	1.19953e-48	2.61358	up
c46284.graph_c0	0.0256599	0	0	0.071194	0.101257	0.100198	0.917577	0.627206	0.652423	0.0057403	1.54594	up	7.21356e-09	2.18078	up	3.29202e-16	4.83691	up
c46287.graph_c0	0.230939	0.0905327	0.115668	0.341731	0.810055	0.572559	1.26333	0.755207	0.93386	0.0118612	1.38792	normal	0.782742	0.546278	normal	0.000336437	2.3825	up
c46287.graph_c1	0.833945	0.944127	1.29806	2.90471	1.95281	3.23496	4.69427	6.18246	5.47524	8.87947e-05	1.27499	up	0.0707896	0.717045	normal	3.26966e-09	2.09896	up
c46292.graph_c1	84.7545	83.7299	83.3198	51.8007	50.9901	54.4933	32.4875	36.8131	32.9793	6.45482e-29	-0.635441	normal	3.19016e-09	-0.687134	normal	2.31568e-42	-1.35043	down
c46299.graph_c0	560.668	556.531	545.569	1739.14	1820.08	1776.82	1502.47	1484.95	1480.33	0	1.72756	up	1.83751e-10	-0.340396	normal	1.94611e-162	1.3664	up
c46301.graph_c0	1.03922	1.65546	1.22094	2.90471	2.7918	2.39043	0.824489	0.832008	1.40719	0.00244595	0.980447	normal	0.00633267	-1.17081	down	0.698914	-0.36791	normal
c46307.graph_c0	1.12903	0.271598	0.50123	0.754656	0.911312	0.901781	3.19157	4.10884	3.73544	0.61194	0.540303	normal	4.43813e-07	1.75769	up	1.1049e-10	2.59688	up
c46313.graph_c0	0.115469	0.193999	0.167077	2.47755	3.18236	2.79123	6.07728	3.45603	6.21721	1.10061e-10	2.81295	up	0.126551	0.760431	normal	1.04931e-13	4.13947	up
c46314.graph_c0	0.0769796	0.0775995	0.269893	0.341731	0.101257	0.0858839	0.851086	2.66242	1.77817	0.772268	0.279166	normal	6.21598e-05	1.86589	up	4.93984e-07	3.14443	up
c46315.graph_c0	12.5477	9.10501	10.0631	4.77	6.00309	4.65204	2.9522	5.28645	6.02532	2.61719e-06	-0.915044	normal	0.813399	-0.167599	normal	0.000190829	-1.12006	down
c46316.graph_c0	5.68366	6.27263	4.34399	3.23221	3.1679	4.75224	1.36972	0.640006	0.690801	0.0218477	-0.460902	normal	1.73298e-09	-1.82369	down	9.40077e-18	-2.49319	down
c46324.graph_c0	23.0169	20.4733	22.7995	5.78095	6.9578	6.29815	4.06925	3.27683	3.22374	1.87537e-51	-1.73187	down	0.00175127	-0.854165	normal	7.35844e-54	-2.66291	down
c46330.graph_c0	0.526027	0.43973	0.604046	1.18182	1.38867	2.17572	1.60908	2.57282	2.67365	0.000331705	1.40645	up	0.782742	0.287338	normal	0.000252131	1.82064	up
c46342.graph_c0	4.40067	4.7077	3.47005	5.96606	6.33579	5.7399	12.5402	14.2081	12.8694	0.0274233	0.529666	normal	3.21253e-06	0.985181	normal	2.01096e-12	1.54476	up
c46346.graph_c0	0.577347	0.698395	1.29806	2.57722	2.29998	2.47632	2.2341	1.90722	1.47115	3.23845e-05	1.39286	up	0.782742	-0.395644	normal	0.164357	0.963237	normal
c46363.graph_c0	12.3424	14.2007	14.9084	4.37131	5.06285	4.95264	3.37775	4.62084	4.28552	2.08928e-16	-1.36637	down	0.782742	-0.269491	normal	5.32866e-13	-1.69282	down
c46364.graph_c0	248.4	239.666	250.345	308.526	300.27	309.11	550.612	591.263	607.751	7.20985e-35	0.358884	normal	9.90206e-40	0.844298	normal	1.70131e-70	1.18635	up
c46366.graph_c0	1.93732	1.83652	2.62182	7.84558	6.42258	6.98522	1.39631	1.76642	3.72265	4.00058e-09	1.6207	up	0.00041359	-1.37385	down	0.99705	0.0353085	normal
c46370.graph_c1	36.9502	38.0238	37.181	61.8818	63.9655	62.4089	32.328	25.2546	29.3974	6.36998e-36	0.784722	normal	2.82055e-26	-1.17243	down	0.00278838	-0.421222	normal
c46371.graph_c0	4.47765	4.44904	6.05331	1.49507	1.63458	2.27592	1.58249	2.08642	2.87834	8.70277e-09	-1.32891	down	0.875367	0.152652	normal	0.000296131	-1.19841	down
c46379.graph_c0	51.8586	47.4909	50.3029	37.149	38.8248	38.3328	23.1123	26.189	26.3528	4.07001e-10	-0.337192	normal	3.87533e-11	-0.677396	normal	1.16644e-26	-1.03883	down
c46392.graph_c0	22.1316	21.1459	20.4476	16.218	14.9571	15.7597	10.2529	9.71529	11.2575	5.16149e-05	-0.394462	normal	0.000236362	-0.632892	normal	1.99302e-13	-1.06153	down
c46397.graph_c0	1.77053	2.25039	3.02023	2.56298	2.95092	2.74828	0.438841	0.768007	0.63963	0.736182	0.258789	normal	4.81717e-08	-1.81765	down	1.05493e-05	-1.79263	down
c46400.graph_c0	14.2925	14.6275	16.6562	49.9355	52.3064	51.287	147.783	142.99	159.05	9.45918e-146	1.79442	up	3.50384e-82	1.45255	up	5.69032e-276	3.2355	up
c46415.graph_c0	2.68146	3.06518	2.60896	3.58818	6.22007	4.95264	9.76089	11.2641	11.846	0.0191343	0.775506	normal	0.00142934	0.979094	normal	4.24233e-10	1.84979	up
c46422.graph_c0	55.0789	55.794	51.7295	99.4865	97.6985	94.0858	148.408	166.76	167.417	1.36731e-76	0.886197	normal	3.78313e-15	0.639082	normal	1.37743e-73	1.51104	up
c46424.graph_c0	120.961	123.125	124.575	91.0998	87.1244	89.7916	67.648	64.487	56.684	7.1631e-21	-0.413467	normal	8.70438e-10	-0.578284	normal	8.85759e-34	-1.01665	down
c46435.graph_c0	0	0.323331	0	0.398686	0.390562	0.601187	1.98143	3.13603	2.49456	0.0194786	1.36505	normal	0.00113403	1.49992	up	1.21614e-09	3.95853	up
c46437.graph_c0	2.36071	2.25039	1.92781	5.18292	3.09557	4.194	8.76352	10.3937	11.7948	0.000268775	0.908134	normal	1.79626e-06	1.15014	up	2.21864e-19	2.13057	up
c46441.graph_c0	1.43695	1.44852	0.963903	5.09749	4.96159	5.43931	4.37511	3.60963	4.87398	2.55626e-20	1.94201	up	0.694039	-0.329497	normal	3.86622e-07	1.60947	up
c46450.graph_c0	6.37647	6.47956	5.88624	7.23331	7.88358	8.05877	11.6359	13.5681	15.236	0.688533	0.315319	normal	0.037176	0.749263	normal	0.000656246	1.11548	up
c46458.graph_c0	0.0769796	0.375064	0.0899643	0.412925	0.289306	0.515303	2.56655	2.12482	2.60969	0.748068	0.55869	normal	0.000845098	1.58031	up	3.4323e-06	2.91719	up
c46467.graph_c0	18.3468	16.1666	17.4402	7.13364	7.36283	6.4556	2.10112	1.43361	2.53294	8.3945e-14	-1.24005	down	7.85596e-06	-1.5448	down	2.25887e-27	-3.02886	down
c46476.graph_c1	0	0	0	0.555313	0.665403	1.35983	1.90164	4.97924	3.53076	0.0447745	1.1472	normal	0.0934208	1.05984	normal	1.8109e-06	3.59446	up
c46503.graph_c0	13.4714	14.0455	13.1605	34.4864	38.9984	38.6334	69.3236	37.6579	42.3819	3.02863e-73	1.49399	up	0.782742	0.292397	normal	1.10038e-10	1.75335	up
c46512.graph_c0	11.5726	10.2431	13.0191	10.9496	13.5974	11.7231	25.8384	27.2514	28.681	0.748068	0.107525	normal	6.85883e-16	1.06038	up	1.88967e-18	1.16625	up
c46520.graph_c1	330.807	324.637	325.568	204.612	208.893	210.659	98.8057	101.595	102.047	1.04944e-83	-0.615051	normal	1.3934e-55	-1.10699	down	2.40146e-151	-1.74598	down
c46522.graph_c0	0.744136	1.37092	1.50369	1.09639	1.17169	2.26161	3.65701	3.36643	6.08928	0.748068	0.28551	normal	0.0425668	1.05232	normal	0.00360085	1.59716	up
c46529.graph_c0	0.487537	0.258665	0.449821	1.09639	0.665403	1.64611	2.68624	3.11043	2.45618	0.00684623	1.23925	up	0.0354095	0.949542	normal	2.61506e-08	2.47329	up
c46557.graph_c0	156.217	155.496	160.998	306.362	316.949	301.381	351.618	288.399	297.019	7.22277e-215	1.01146	up	0.782742	-0.0637719	normal	2.10267e-35	0.925979	normal
c46559.graph_c0	77.2618	79.0868	80.3895	439.025	427.362	444.578	710.989	659.948	665.331	0	2.54387	up	4.74116e-24	0.543933	normal	0	3.06729	up
c46563.graph_c0	0.500367	0.0387997	0.154225	0.968238	1.02703	1.03061	2.48677	2.52162	1.73979	0.00112211	1.55046	up	0.0768323	0.871417	normal	4.79281e-07	2.74029	up
c46564.graph_c0	1.55242	1.68132	2.519	0.398686	0	0.429419	0.0797893	0.0896008	2.16195	4.2179e-05	-2.02942	down	0.782742	0.469453	normal	0.386682	-1.11585	normal
c46565.graph_c0	0.641496	1.00879	0.56549	3.41731	2.14086	2.96299	3.32455	3.13603	3.73544	3.98627e-08	1.73932	up	0.835466	0.154443	normal	1.39208e-06	1.97499	up
c46569.graph_c0	133.264	135.941	133.443	47.8993	49.587	49.2258	38.6712	41.6004	45.8999	8.32255e-243	-1.40896	down	0.0180881	-0.303308	normal	1.30753e-92	-1.73192	down
c46570.graph_c0	9.64811	11.6529	11.1427	56.8555	54.9825	58.3151	12.6998	11.8529	10.0934	1.33854e-191	2.42333	up	6.56771e-90	-2.33114	down	0.93351	0.040094	normal
c46571.graph_c0	0.615837	0.310398	0.963903	4.54218	4.61442	4.83812	10.1731	10.8545	11.2319	2.93056e-22	2.67259	up	2.53476e-07	1.06286	up	2.29167e-37	3.87548	up
c46572.graph_c0	0.795456	0.827728	1.46513	2.862	1.80816	2.23298	7.60658	6.41286	6.48585	0.0037479	1.07754	up	2.7755e-06	1.37578	up	2.58976e-15	2.62638	up
c46573.graph_c0	34.7434	36.614	37.7336	14.8511	15.9841	15.5164	10.3859	10.9441	13.1892	3.63989e-73	-1.17949	down	0.00166045	-0.503133	normal	4.07592e-50	-1.71019	down
c46578.graph_c0	2.6558	2.09519	2.09488	2.73385	1.09936	2.61946	15.3195	20.3394	18.8691	0.984681	-0.0323022	normal	5.20278e-30	2.7198	up	1.21217e-36	2.85897	up
c46582.graph_c0	0.923755	1.21573	1.13098	2.96167	1.92388	4.20831	3.08519	1.83042	2.78879	1.2825e-05	1.36729	up	0.782742	-0.268978	normal	0.026772	1.09476	normal
c46585.graph_c0	1.42412	1.26746	1.36232	1.09639	1.09936	0.572559	0.771296	0.691206	0.575667	0.0575793	-0.610597	normal	0.782742	-0.392767	normal	0.00606402	-1.10605	down
c46591.graph_c0	0.474707	0.0646662	0.308449	1.38116	1.7503	1.00198	1.86175	1.75362	1.3816	0.000348133	1.69969	up	0.897586	0.159109	normal	0.00170703	2.09967	up
c46595.graph_c0	20.6562	19.568	20.9617	33.034	25.8639	30.6605	57.5281	55.0021	54.5605	1.56759e-06	0.556752	normal	3.39225e-14	0.948862	normal	8.0685e-33	1.50199	up
c46600.graph_c0	15.0623	14.7956	16.2835	39.4557	42.2675	41.2243	10.0003	11.1617	9.99102	1.13453e-76	1.4518	up	1.17403e-61	-2.02262	down	0.000507617	-0.618649	normal
c46602.graph_c0	1.18035	1.13813	1.18239	0.256298	0.0433958	0.415105	0.0398946	0.0256002	0.0127926	0.00693435	-1.43987	down	0.0283889	-1.22472	normal	3.25947e-16	-4.5111	down
c46604.graph_c0	19.2321	18.9601	19.6379	8.97044	7.9559	9.33271	7.11454	5.51685	6.03811	1.5262e-49	-1.08021	down	0.000626064	-0.572494	normal	1.54088e-47	-1.6879	down
c46604.graph_c1	10.9439	9.10501	9.48481	4.28588	3.8333	3.4783	2.75273	2.56002	3.68427	3.13546e-12	-1.25214	down	0.782742	-0.388685	normal	2.28306e-11	-1.71409	down
c46608.graph_c0	7.17193	6.94515	6.63165	22.184	21.7558	20.426	21.5431	29.0691	29.4486	1.11293e-32	1.60514	up	0.752901	0.236197	normal	4.91964e-21	1.83566	up
c46612.graph_c0	0.128299	0.155199	0.192781	0.484119	0.448424	0.386477	0.757998	0.678406	1.2025	0.0431031	1.10875	normal	0.542431	0.637842	normal	0.00064194	2.02606	up
c46614.graph_c0	1.25733	0.775995	0.706862	1.19606	1.57672	1.51728	4.98683	3.41763	3.2877	0.480373	0.5564	normal	0.00620758	1.11188	up	2.02089e-05	1.85399	up
c46620.graph_c0	0.756966	0.491463	1.06672	12.6013	12.1219	11.8663	29.6683	33.4467	33.9772	1.75469e-52	3.73723	up	1.02772e-18	1.28836	up	1.33408e-83	5.17404	up
c46621.graph_c0	0.346408	0.413864	0.0899643	0.840089	0.781125	1.08786	3.16497	2.57282	2.86554	0.00742343	1.28721	up	0.000387401	1.31093	up	9.35597e-11	2.93364	up
c46623.graph_c0	8.46775	8.56181	9.87037	8.44361	8.85275	9.90527	1.58249	1.35681	1.66304	0.748068	0.0655109	normal	1.42883e-49	-2.53084	down	1.4952e-47	-2.56445	down
c46629.graph_c0	5.19612	4.09984	5.3336	3.17525	3.70311	3.04888	0.930875	1.06241	0.460534	0.0584719	-0.458928	normal	6.88185e-07	-1.69701	down	4.46295e-13	-2.40684	down
c46637.graph_c0	65.8689	60.5535	60.2761	63.9749	63.7485	61.8793	151.693	219.944	228.476	0.748068	0.0621805	normal	6.03189e-14	1.49884	up	4.3741e-14	1.59974	up
c46638.graph_c0	0.0769796	0.116399	0	0.526835	0.347167	0.486675	1.80856	2.16322	2.7632	0.00128827	1.69002	up	4.73995e-07	1.86151	up	2.31096e-16	4.34424	up
c46640.graph_c0	0.166789	0.284531	0.0514082	0.128149	0.24591	0.0572559	1.26333	0.550405	0.869897	0.954396	-0.106127	normal	0.00100391	1.57659	up	0.00116277	1.96673	up
c46642.graph_c0	0.667156	0.55613	0.616898	2.89048	1.69244	3.07751	2.2208	3.11043	3.6331	9.18733e-05	1.61531	up	0.782742	0.271676	normal	0.000125353	2.06071	up
c46644.graph_c0	0	0.103466	0	0.35597	0.27484	0.243338	0.7447	0.857608	0.754764	0.0111519	1.4543	normal	0.226814	0.861924	normal	8.85255e-06	3.12458	up
c46645.graph_c0	0	0.775995	0.0385561	1.30997	1.14276	1.50297	1.72877	1.76642	1.33043	0.000360898	1.87017	up	0.782742	-0.402394	normal	0.00170777	2.2842	up
c46649.graph_c0	0.628667	0.620796	0.771123	1.66594	1.72137	2.11847	4.34852	4.05764	3.88895	1.0426e-07	1.39688	up	6.90432e-05	0.985856	normal	2.28577e-19	2.46401	up
c46651.graph_c0	356.749	372.426	369.573	153.238	159.046	161.877	142.131	156.929	165.344	0	-1.16966	down	0.737634	-0.113833	normal	1.213e-70	-1.3008	down
c46654.graph_c0	3.48974	3.27211	2.91741	46.4185	45.3052	43.8151	64.4165	61.8118	61.0975	0	3.84005	up	7.0293e-11	0.499651	normal	0	4.33577	up
c46657.graph_c0	1.23167	0.99586	1.15668	1.15334	0.694333	0.730013	2.35378	2.27842	2.69924	0.748068	-0.298591	normal	0.00014225	1.2255	up	0.00158282	1.01805	up
c46659.graph_c0	26.7504	28.4661	25.6527	47.401	43.2222	48.9824	72.7412	91.764	90.239	4.91568e-26	0.82281	normal	3.73836e-11	0.778776	normal	8.35472e-41	1.59241	up
c46661.graph_c0	0.153959	0.219865	0.192781	2.97591	2.57482	2.06121	3.7501	5.29925	6.25558	1.06827e-13	2.89972	up	0.0460576	0.79797	normal	7.5201e-18	4.10214	up
c46663.graph_c0	8.64737	9.24727	5.05085	2.6057	3.24022	3.40673	2.75273	2.81603	0.601252	0.00190249	-1.15316	down	0.782742	-0.343074	normal	0.00288782	-1.68861	down
c46663.graph_c1	6.85118	5.0957	5.73201	11.0635	13.2936	12.7824	20.6122	16.717	16.7071	4.95388e-12	1.08723	up	0.0908863	0.420268	normal	3.39978e-14	1.50983	up
c46664.graph_c0	1.42412	1.99172	1.9021	0.868567	0.607542	0.372163	0.359052	1.28001	1.17692	0.000359383	-1.24435	down	0.782742	0.318394	normal	0.213612	-0.867849	normal
c46669.graph_c0	101.664	101.526	98.678	132.122	118.601	133.406	50.5465	57.1525	58.475	1.37409e-16	0.403946	normal	1.66109e-41	-1.25589	down	1.82613e-20	-0.882884	normal
c46684.graph_c0	0.307918	0.219865	0.295597	0.455641	0.0867917	0.687071	1.09045	1.43361	0.869897	0.748068	0.437798	normal	0.199857	0.890081	normal	0.00401383	1.7261	up
c46687.graph_c0	1.07771	0.99586	1.14383	0.24206	0.231444	0.114512	0.412245	0.409604	0.268645	1.29826e-05	-1.84599	down	0.782742	0.342055	normal	0.0131652	-1.48897	normal
c46688.graph_c0	203.585	199.146	202.741	588.319	591.818	600.886	1410.41	1190.78	1158.28	0	1.59994	up	6.82439e-47	0.988227	normal	0	2.57026	up
c46689.graph_c0	3.97728	4.8241	4.0741	8.20155	8.40433	8.71721	62.8075	40.0388	44.0833	2.31074e-13	1.03762	up	1.74927e-63	2.42084	up	3.89248e-110	3.49654	up
c46692.graph_c0	1.71921	1.52612	1.97921	1.29573	0.535215	0.730013	0.186175	0.473604	0.716386	0.0263068	-0.850529	normal	0.738422	-0.613184	normal	0.000696999	-1.7717	down
c46693.graph_c0	0.282258	0.284531	0.308449	0.768895	0.390562	0.343535	3.6836	3.50723	3.36446	0.536958	0.620971	normal	2.00595e-12	2.30701	up	3.14692e-18	3.35738	up
c46706.graph_c0	0.179619	0.362131	0.0899643	0	0.0433958	0.0429419	2.73943	2.64962	2.55852	0.209713	-0.917171	normal	8.28818e-18	3.45805	up	5.47506e-12	3.19114	up
c46713.graph_c0	5.24744	6.10449	5.20508	12.0033	12.1653	9.86233	8.86991	10.0225	8.4815	5.48838e-07	1.12861	up	0.504504	-0.42809	normal	0.138563	0.6719	normal
c46718.graph_c0	8.7885	8.09621	7.81404	6.83462	3.34148	5.05283	2.71284	4.23684	3.2877	0.0545677	-0.644908	normal	0.782742	-0.460336	normal	0.00289902	-1.24204	down
c46722.graph_c0	3.78483	1.93999	1.61936	5.62432	4.59996	4.20831	5.55865	7.11686	8.00817	0.00761001	0.896585	normal	0.782742	0.389995	normal	0.00113113	1.33559	up
c46732.graph_c0	2.66863	1.81065	2.55756	5.06901	4.03581	5.05283	5.35918	6.15686	6.01252	0.000180764	0.982457	normal	0.782742	0.220817	normal	0.000300738	1.22103	up
c46738.graph_c0	0.359238	0.362131	0.50123	1.908	1.77923	1.05923	0.611718	0.268802	0.767556	0.000491926	1.54342	up	0.0948552	-1.02069	normal	0.85038	0.279527	normal
c46757.graph_c0	3.81049	4.34557	2.72463	6.43594	4.91819	4.73793	15.0802	21.7858	20.9799	0.156087	0.544519	normal	5.74855e-11	1.62273	up	1.94427e-17	2.27168	up
c46762.graph_c0	14.4593	13.1014	16.6434	3.40307	4.5421	4.86675	0.944173	1.36961	1.95727	1.59943e-24	-1.68864	down	0.000226646	-1.38322	down	2.11744e-34	-3.33752	down
c46769.graph_c0	23.7995	23.629	24.6888	47.1874	45.2763	43.6863	56.2514	68.4422	67.6345	5.18218e-52	0.961814	normal	0.000528793	0.405902	normal	5.15202e-36	1.35121	up
c46772.graph_c1	2.12977	2.56078	1.64506	8.31546	5.71378	6.5558	5.11981	4.26244	3.69706	1.79466e-09	1.59257	up	0.203577	-0.611894	normal	0.0620251	0.9449	normal
c46773.graph_c0	183.545	182.617	178.451	72.8457	75.3496	73.8601	68.6055	76.9543	78.3163	1.09873e-260	-1.25802	down	0.782742	-0.0725131	normal	4.75691e-67	-1.34725	down
c46781.graph_c0	6.7742	6.28556	5.69345	6.1654	5.45341	6.4556	12.3407	18.3938	18.8947	0.820836	0.0738386	normal	1.42604e-11	1.28678	up	3.96521e-13	1.38733	up
c46785.graph_c0	2.45052	2.61252	2.35192	5.66704	6.36472	5.58245	0.944173	1.04961	0.780349	2.09826e-20	1.27272	up	4.48642e-32	-2.56184	down	2.29373e-06	-1.42107	down
c46785.graph_c1	2.37354	2.45732	2.09488	5.31107	5.78611	4.52322	0.864384	0.908808	0.985031	3.66322e-05	1.10471	up	8.43911e-09	-2.05241	down	0.0407362	-1.23907	normal
c46790.graph_c0	0.987905	1.28039	1.05387	5.06901	5.36662	3.72163	4.34852	5.00485	5.67992	9.1013e-16	1.98218	up	0.994932	0.00228778	normal	5.0707e-10	2.02207	up
c46795.graph_c0	1.2445	0.724262	0.706862	1.85104	1.53332	2.71966	1.13035	0.460804	1.01062	0.00158726	1.08951	up	0.0345379	-1.03184	normal	0.931008	-0.120865	normal
c46798.graph_c0	1.02639	0.969994	0.745418	0.925522	0.882382	0.772955	5.11981	6.24646	6.79287	0.984681	-0.0320697	normal	2.37359e-14	2.33075	up	9.12139e-15	2.54304	up
c46800.graph_c0	3.78483	3.54371	3.58572	9.4688	8.27414	11.0647	3.21817	2.44482	5.09146	4.64117e-08	1.3445	up	0.000291082	-1.25166	down	0.988555	-0.0422811	normal
c46803.graph_c0	5.81196	7.87635	4.75526	8.97044	6.89994	8.97486	34.3626	21.453	27.9774	0.560216	0.285513	normal	3.8116e-17	1.63381	up	1.62535e-22	1.96769	up
c46808.graph_c0	0.141129	0	0.0771123	1.73713	2.22765	1.63179	2.50006	3.39203	4.1448	2.10075e-09	2.75098	up	0.420721	0.630176	normal	4.13871e-11	4.05543	up
c46817.graph_c0	1.07771	2.25039	1.56795	2.81928	3.87669	3.03456	3.12508	5.10725	3.49238	0.00123961	0.990371	normal	0.841695	0.151911	normal	0.00797797	1.16399	up
c46818.graph_c1	28.4824	28.2203	27.8375	12.2596	13.0911	11.4082	11.7822	14.8865	16.1059	2.11278e-58	-1.12523	down	0.782742	0.136062	normal	6.72827e-15	-1.00047	down
c46820.graph_c0	2.55316	1.97879	1.73503	3.816	4.18046	4.16537	5.27939	4.51844	4.68209	1.66122e-07	1.0887	up	0.782742	0.185418	normal	2.48219e-06	1.28179	up
c46830.graph_c0	22.2856	22.6461	19.7921	79.2531	79.2552	79.1563	134.604	141.531	151.72	6.19487e-257	1.92503	up	1.1854e-22	0.752957	normal	9.38416e-198	2.66494	up
c46837.graph_c0	0.320748	0	0.257041	3.34612	2.66161	1.17375	0.970769	0.627206	0.127926	5.78117e-06	2.1894	up	0.075284	-1.09724	normal	0.698914	0.779602	normal
c46851.graph_c0	0.654326	1.81065	1.16954	2.20701	1.85156	1.38846	14.894	14.5281	14.4684	0.592718	0.517986	normal	6.90153e-43	2.7462	up	6.65391e-47	3.44458	up
c46854.graph_c0	2.2709	2.14692	1.94066	2.17854	3.24022	2.36181	5.53206	4.59524	3.72265	0.748068	0.2991	normal	0.150238	0.653984	normal	0.00500721	1.01025	up
c46855.graph_c0	0.705646	0.47853	0.359857	0.911283	1.14276	0.944722	2.48677	1.29281	1.66304	0.151435	0.79902	normal	0.549527	0.600136	normal	0.00465945	1.55446	up
c46858.graph_c0	0.102639	0.426797	0.12852	1.01095	0.954708	0.858839	0.212771	0.537605	0.422156	0.00375488	1.47374	up	0.386168	-0.787808	normal	0.698914	0.522366	normal
c46859.graph_c0	44.7636	45.7708	46.1003	18.7667	18.2407	19.3954	19.0164	25.1906	22.4894	1.83213e-77	-1.23132	down	0.782742	0.16633	normal	5.31059e-21	-1.08093	down
c46861.graph_c0	18.3853	16.7615	15.4482	7.01973	7.50748	6.32678	4.21553	7.43687	5.30893	1.49047e-29	-1.321	down	0.782742	-0.298395	normal	5.27568e-18	-1.65229	down
c46863.graph_c1	14.485	13.0496	13.0577	5.86638	6.6251	7.55778	4.38841	7.09126	7.27899	1.10217e-20	-0.951052	normal	0.782742	-0.170696	normal	5.44848e-10	-1.144	down
c46866.graph_c0	1.82185	1.56492	2.27481	0.925522	1.14276	2.40475	1.36972	0.537605	1.76538	0.0648829	-0.651986	normal	0.166399	-0.859722	normal	5.36998e-05	-1.76591	down
c46869.graph_c1	20.6818	22.5039	23.6349	20.4469	20.2369	19.8964	6.91507	6.60486	7.27899	0.748068	-0.0875076	normal	1.94685e-34	-1.59267	down	2.56096e-39	-1.72739	down
c46873.graph_c0	2.79692	2.31505	2.46759	4.71304	3.96349	3.42104	5.79802	7.19366	7.07431	0.00627598	0.652026	normal	0.0499068	0.603329	normal	5.09406e-07	1.27968	up
c46874.graph_c0	0.0256599	0.0258665	0	0.441403	0.289306	0.300594	1.26333	0.652806	1.40719	3.73978e-05	2.09905	up	0.0172288	1.15927	normal	7.76111e-11	4.1627	up
c46876.graph_c0	2.34788	4.22917	3.21301	1.11063	2.11193	1.00198	2.44687	1.61281	2.05961	0.000927152	-1.25475	down	0.486025	0.579353	normal	0.0751375	-0.744613	normal
c46880.graph_c0	1.21884	2.18572	0.938199	0.455641	0.303771	0.558245	0.106386	0.243202	0.140719	0.121283	-0.865023	normal	0.782742	-0.559703	normal	0.00687987	-1.93752	down
c46888.graph_c0	1.35997	1.31919	1.13098	0.82585	0.650937	0.586873	0.279262	0.256002	0.255852	0.296948	-0.684735	normal	0.601017	-0.691927	normal	0.00685418	-1.85358	down
c46897.graph_c0	6.6459	6.82876	7.2614	27.8368	23.101	25.665	41.6899	43.1236	42.1388	4.94932e-128	1.92043	up	1.95755e-11	0.626416	normal	4.8705e-146	2.5356	up
c46898.graph_c0	403.206	395.046	408.759	163.12	170.806	168.891	139.605	153.217	167.57	0	-1.21488	down	0.0555337	-0.214681	normal	7.83974e-81	-1.44699	down
c46902.graph_c0	250.941	250.478	251.514	117.556	115.563	111.549	83.0872	83.6872	85.5186	7.52457e-297	-1.08904	down	1.10039e-13	-0.528946	normal	3.03565e-157	-1.63867	down
c46906.graph_c0	9.60962	11.1226	9.79326	6.8631	6.98673	6.5558	3.85648	4.22404	4.28552	0.000136366	-0.523922	normal	0.00144216	-0.762079	normal	5.99364e-12	-1.3394	down
c46920.graph_c0	2.6558	3.12985	2.73748	1.16758	1.3742	2.71966	0.332455	0.652806	0.665215	0.517287	-0.545645	normal	0.272329	-0.874004	normal	0.00261227	-1.97794	down
c46924.graph_c0	2.24524	2.12105	1.32376	3.65937	2.11193	4.30851	4.62778	5.87525	5.59037	0.158873	0.733525	normal	0.782742	0.486743	normal	0.00700967	1.33612	up
c46926.graph_c0	10.4564	10.5147	10.076	6.25083	5.35215	6.25521	2.91231	4.85124	5.66712	1.05322e-08	-0.717485	normal	0.320955	-0.448499	normal	5.1441e-08	-1.20974	down
c46929.graph_c0	0.372068	0.142266	0.231337	2.87624	3.55846	3.4783	1.39631	1.49761	2.16195	5.60279e-19	3.09327	up	0.0295175	-0.895218	normal	0.000129607	2.2588	up
c46937.graph_c0	12.2013	12.2737	12.7492	62.7077	65.9617	64.3127	17.926	15.3729	16.0803	5.15467e-231	2.40707	up	4.96066e-86	-2.01726	down	0.096911	0.349056	normal
c46937.graph_c1	16.4865	13.8515	16.0522	77.2882	87.2979	82.3483	19.442	16.1153	16.5536	3.83707e-179	2.42875	up	1.33211e-83	-2.27098	down	0.743552	0.10888	normal
c46941.graph_c0	3.45125	4.06104	5.20508	7.47537	8.21628	6.38403	8.39117	16.2689	8.94203	0.00175871	0.848784	normal	0.640542	0.421586	normal	0.00029711	1.29306	up
c46943.graph_c0	1.28299	0.801861	0.75827	1.32421	1.46099	1.21669	3.24476	3.91684	4.17039	0.296203	0.455034	normal	5.6891e-09	1.44017	up	4.01853e-14	1.98003	up
c46946.graph_c0	74.8755	79.9663	78.4489	58.1512	51.2071	55.5955	95.295	106.779	108.213	0.366657	-0.0984509	normal	1.69424e-34	1.04378	up	2.27755e-28	0.933976	normal
c46950.graph_c0	0.0898095	0.051733	0.218485	0.156627	0.376097	0.329221	1.25003	1.13921	0.908275	0.672098	0.621087	normal	0.0598917	1.11123	normal	0.000497946	2.41448	up
c46956.graph_c0	1.42412	2.90998	0.719714	5.83791	5.45341	4.69498	0.59842	0.780807	1.61187	0.00787112	1.28466	up	3.87245e-08	-1.98919	down	0.698914	-0.686436	normal
c46963.graph_c0	139.898	147.62	141.527	69.6704	69.4189	72.5146	60.5335	66.2278	71.3316	8.22759e-156	-0.980127	normal	0.782742	-0.109839	normal	1.26692e-38	-1.10769	down
c46965.graph_c0	18.0389	17.1754	19.3166	10.5225	10.4295	11.4369	3.78999	5.46565	3.85057	2.27006e-10	-0.686434	normal	9.50376e-10	-1.30972	down	4.26396e-29	-2.07853	down
c46966.graph_c0	13.4073	14.8344	14.7284	9.35489	9.44583	11.2651	9.25556	5.28645	6.19162	1.86927e-07	-0.456604	normal	0.00450449	-0.603423	normal	4.70539e-11	-1.09976	down
c46969.graph_c0	2.15543	2.72892	2.10773	2.67689	3.47167	3.09182	4.68097	7.65447	5.67992	0.0120861	0.600949	normal	0.00177283	0.851905	normal	1.5586e-08	1.49018	up
c46970.graph_c0	0.641496	0.724262	0.552638	0.0569552	0.0723264	0.472361	1.88835	2.31682	1.70142	0.15311	-0.982978	normal	5.0571e-05	1.87329	up	0.0115422	1.396	normal
c46977.graph_c1	1.14186	1.04759	1.36232	2.27821	2.66161	2.27592	3.84318	4.55684	4.08084	0.0640721	0.861495	normal	0.498834	0.573411	normal	0.00113763	1.55593	up
c46978.graph_c0	13.1378	13.5928	12.8906	3.57394	4.78801	4.43733	3.43094	4.71044	5.43686	1.4011e-23	-1.46752	down	0.952751	-0.0647951	normal	2.25962e-13	-1.56092	down
c46982.graph_c0	11.3801	11.7305	11.2455	24.448	23.2746	22.43	14.8807	16.1153	17.4107	3.35387e-40	1.06105	up	1.12299e-06	-0.602349	normal	0.00521522	0.433736	normal
c46988.graph_c0	1.78336	1.22866	1.78643	4.48522	5.72825	3.86477	2.67294	1.90722	3.14698	2.35907e-10	1.49617	up	0.0164009	-0.840426	normal	0.427148	0.589091	normal
c46994.graph_c0	6.19686	6.57009	6.83729	13.4129	12.0062	11.351	19.3489	24.8578	22.4126	6.16997e-16	0.945603	normal	7.11205e-07	0.747214	normal	3.58083e-29	1.69054	up
c46996.graph_c0	0.166789	0.775995	0.257041	1.12486	1.98174	1.14512	0.332455	0.512005	0.447741	0.0026776	1.41834	up	0.0501521	-1.11992	normal	0.984866	0.0742039	normal
c46998.graph_c1	102.96	105.328	104.975	58.3506	56.6605	58.1004	20.0803	17.9714	19.0098	6.53489e-125	-0.795777	normal	2.58204e-102	-1.68168	down	5.334e-270	-2.50775	down
c47008.graph_c0	6.47911	6.82876	6.41317	4.12925	4.46977	5.41068	1.82185	1.17761	0.665215	0.0520433	-0.434059	normal	7.17214e-07	-1.68141	down	2.50999e-13	-2.36052	down
c47008.graph_c1	4.50331	4.91463	5.93764	3.06134	4.42637	2.00396	1.66228	1.24161	0.741971	0.240819	-0.603838	normal	0.219818	-0.89147	normal	0.000865385	-1.87988	down
c47010.graph_c0	0.384898	0.362131	0.347005	0.370209	0.332701	0.500989	1.17024	1.40801	1.29205	0.918669	0.136888	normal	0.0319992	1.11195	normal	0.006596	1.53825	up
c47014.graph_c0	3.74634	3.27211	2.59611	2.26397	1.4176	2.19004	0.930875	0.704006	1.02341	0.0265437	-0.621953	normal	0.0260776	-0.993786	normal	3.60485e-07	-1.81103	down
c47016.graph_c0	2.0143	2.21159	2.35192	13.0712	10.2703	13.7414	22.1016	22.797	22.3871	9.58851e-55	2.48665	up	4.07342e-07	0.748539	normal	7.49885e-79	3.26553	up
c47016.graph_c1	0.115469	0.0646662	0.0642602	1.18182	1.15722	1.14512	2.00803	2.62402	2.12357	1.42526e-06	2.30328	up	0.47197	0.63847	normal	1.16128e-08	3.56015	up
c47018.graph_c0	1.92449	1.96585	1.68362	3.20373	2.7484	2.07553	4.06925	4.92804	4.19597	0.0813904	0.56692	normal	0.267459	0.52875	normal	0.000218387	1.13524	up
c47020.graph_c0	0.975075	1.64252	0.976755	2.862	3.18236	3.26359	6.22356	5.18405	6.01252	3.32657e-12	1.44672	up	0.00153858	0.701151	normal	6.62387e-20	2.18181	up
c47022.graph_c0	1.25733	0.892394	1.20809	6.84886	9.76406	7.05679	4.94693	11.2897	8.16168	2.04205e-18	2.486	up	0.988408	-0.0290342	normal	1.1678e-09	2.50648	up
c47026.graph_c0	12.8684	14.1878	13.4946	9.36913	7.70999	7.90132	6.22356	5.37605	5.51361	1.87197e-08	-0.640774	normal	0.00775496	-0.603167	normal	1.71658e-15	-1.28885	down
c47034.graph_c1	2.43769	1.77186	1.8764	2.96167	2.60375	2.94868	0.997366	0.652806	0.921068	0.0194281	0.641836	normal	1.75801e-05	-1.49373	down	0.0456127	-1.03774	normal
c47037.graph_c0	3.91313	2.71598	3.27727	0.384447	0.781125	0.429419	0.904278	1.29281	2.21312	4.31287e-14	-2.26107	down	0.137105	0.917015	normal	0.00330718	-1.17492	down
c47039.graph_c0	6.54326	7.55302	7.19714	16.8587	18.5156	17.0193	29.1364	27.341	32.3525	4.56059e-36	1.31491	up	1.96583e-07	0.658016	normal	2.63893e-48	1.96708	up
c47045.graph_c0	6.6459	5.12157	8.31527	7.31874	6.26346	7.92994	1.10375	2.21442	2.62248	0.748068	0.145342	normal	3.25659e-06	-1.65626	down	2.46074e-05	-1.75715	down
c47047.graph_c0	3.61804	3.03931	2.89171	1.43812	1.51885	1.40277	0.957471	1.22881	1.04899	1.36955e-06	-1.04614	down	0.782742	-0.434201	normal	2.6615e-07	-1.56956	down
c47060.graph_c0	0.859605	0.569063	0.334153	1.6517	1.0415	2.10415	1.54259	1.21601	1.93168	0.00104622	1.28715	up	0.949519	-0.0898369	normal	0.0412753	1.24765	normal
c47065.graph_c0	4.31086	4.00931	4.21547	5.62432	5.84397	4.99558	19.0563	22.1058	18.319	0.0885881	0.420914	normal	1.72346e-22	1.69232	up	2.65067e-33	2.15347	up
c47071.graph_c0	0	0	0	0.797373	0.347167	1.38846	2.69954	3.13603	3.95292	0.00141677	1.70452	up	0.0404166	1.13506	normal	4.06445e-09	4.16279	up
c47073.graph_c0	3.65653	3.20745	3.22586	3.40307	4.23833	3.50692	20.0138	22.5026	24.6514	0.748068	0.165564	normal	4.94451e-34	2.37366	up	2.10465e-39	2.62409	up
c47091.graph_c0	1.83468	4.4361	2.08203	8.62871	10.0534	12.4818	16.7956	8.70408	8.3024	1.59035e-05	1.61889	up	0.982621	0.0406798	normal	6.25541e-07	1.83818	up
c47092.graph_c0	1.92449	1.77186	1.2852	10.5652	8.18735	11.852	15.9047	15.1041	15.4535	5.78394e-32	2.50475	up	0.0422272	0.498386	normal	3.89316e-37	3.06768	up
c47098.graph_c0	0.910925	0.982927	1.2338	0.398686	0.159118	0.329221	0.0797893	0.0384003	0.179096	0.00380122	-1.34309	down	0.593286	-0.659769	normal	2.19129e-05	-2.8586	down
c47112.graph_c0	1.27016	2.74185	2.93027	2.90471	3.39934	2.89142	8.88321	8.29447	9.77355	0.451812	0.417155	normal	2.05122e-08	1.3577	up	2.61296e-10	1.83539	up
c47117.graph_c0	0.166789	0.43973	0.167077	1.33845	1.01257	1.4314	1.84845	2.88003	3.23653	0.00023807	1.57392	up	0.0964621	0.816174	normal	1.51886e-08	2.66929	up
c47119.graph_c0	10.1741	12.7651	9.52336	6.37898	4.91819	5.62539	4.77406	5.64485	6.17883	1.84139e-06	-0.850264	normal	0.856753	-0.123511	normal	5.21065e-05	-1.00953	down
c47124.graph_c0	2.70711	3.80238	2.76319	7.83134	8.57791	8.54544	2.2341	4.22404	3.77382	6.96286e-16	1.42094	up	1.67367e-06	-1.25093	down	0.925552	0.0855833	normal
c47130.graph_c0	0.179619	0.258665	0.334153	2.30668	1.90942	1.81788	5.37248	4.37764	5.55199	5.45606e-15	2.58936	up	8.32108e-06	1.14955	up	3.0312e-28	3.98297	up
c47136.graph_c0	0.192449	0.284531	0.244189	1.09639	0.665403	1.8465	0.305859	0.678406	0.268645	0.00513743	1.47054	up	0.322598	-0.838116	normal	0.797761	0.381667	normal
c47137.graph_c0	29.6756	29.3455	29.3926	3.01862	2.97985	2.81985	2.35378	2.03522	2.21312	7.73153e-98	-3.19009	down	0.782742	-0.412147	normal	6.68593e-78	-3.72146	down
c47137.graph_c1	10.7002	13.761	9.36914	0.71194	0.289306	1.76062	1.40961	0.934408	0.24306	2.56117e-13	-2.80037	down	0.988408	-0.0296217	normal	8.9885e-10	-3.1909	down
c47145.graph_c0	0.987905	0.711329	0.783975	2.29245	2.21319	2.59083	4.14904	4.82564	4.57975	4.14507e-05	1.369	up	0.0525221	0.747018	normal	1.3199e-09	2.23776	up
c47153.graph_c0	6.44062	7.61768	8.05823	28.2355	26.2834	27.1536	24.2027	28.2243	25.905	1.96183e-96	1.96651	up	0.650062	-0.17379	normal	5.78577e-36	1.77224	up
c47154.graph_c0	0	0.168132	0.269893	0.270537	0.347167	0.586873	1.14365	0.870408	0.857105	0.21059	0.935933	normal	0.480102	0.722906	normal	0.00335979	2.13236	up
c47163.graph_c0	95.0698	94.8913	94.0641	31.1687	35.9607	33.4804	28.1656	37.6707	36.3054	4.86373e-215	-1.48267	down	0.782742	-0.091573	normal	3.71825e-49	-1.58773	down
c47173.graph_c1	387.207	388.657	402.23	174.368	171.269	177.679	113.62	132.852	129.205	0	-1.11894	down	4.63455e-12	-0.556141	normal	3.87974e-114	-1.69595	down
c47178.graph_c0	2.63014	2.97465	3.73994	6.00877	4.19493	4.26557	7.16774	6.50246	6.95918	0.0444134	0.675577	normal	0.767657	0.394719	normal	0.00202758	1.10425	up
c47186.graph_c0	0	0.0905327	0	0.640746	1.12829	1.61748	3.0054	2.47042	3.05743	1.58664e-08	2.6827	up	0.0271971	1.00447	normal	3.15073e-14	4.59604	up
c47189.graph_c2	0.449048	0.530263	0.771123	2.57722	2.32891	2.79123	5.29269	3.25123	4.47741	1.73062e-07	1.85916	up	0.346595	0.575655	normal	1.93674e-09	2.59399	up
c47191.graph_c0	17.6283	16.4899	17.5687	9.51152	9.14205	9.81939	3.43094	4.69764	3.1214	4.76494e-16	-0.805798	normal	8.43541e-11	-1.34817	down	5.83127e-37	-2.23475	down
c47192.graph_c0	1.69355	2.83238	2.99453	1.25301	1.11383	0.887467	0.22607	0.179202	0.179096	0.019233	-1.01924	normal	0.0688793	-1.11367	normal	1.59167e-06	-2.96757	down
c47196.graph_c1	4.99084	5.4837	5.66775	39.6408	42.5134	42.1547	77.8743	62.9638	66.1634	0	2.98457	up	3.7845e-13	0.634236	normal	1.74141e-274	3.60424	up
c47199.graph_c1	0	0	0	0.270537	0	0	17.035	24.8962	23.1418	0.748068	0.134541	normal	1.00645e-47	5.08342	up	1.25984e-34	6.94184	up
c47202.graph_c0	4.73424	5.43196	5.75771	175.821	180.744	191.807	254.9	192.783	197.556	0	5.07063	up	4.03549e-07	0.471775	normal	0	5.53324	up
c47209.graph_c0	5.00367	5.53543	5.3336	29.5882	28.0337	27.2824	54.8817	54.0549	49.3283	1.44836e-73	2.40412	up	2.49557e-11	0.804309	normal	6.01044e-99	3.21907	up
c47211.graph_c1	4.25954	6.07863	4.89663	21.3582	21.2061	22.4014	53.0732	61.3638	58.6797	3.9727e-84	2.29315	up	2.49216e-42	1.33064	up	6.08498e-167	3.63089	up
c47217.graph_c0	2.68146	2.56078	2.72463	0.740417	0.578611	0.372163	3.52403	4.73604	3.64589	6.25555e-11	-1.94715	down	9.80337e-12	2.24401	up	0.263138	0.499209	normal
c47219.graph_c0	2.60448	2.22452	2.12059	6.03725	6.46598	6.0405	3.61711	2.95683	2.67365	5.51892e-15	1.44804	up	2.63961e-05	-1.05254	down	0.698914	0.335161	normal
c47231.graph_c0	3.78483	2.98758	2.95597	16.5882	14.9137	15.7024	22.341	26.9826	32.0839	7.02751e-37	1.87397	up	0.00434352	0.554326	normal	9.88063e-35	2.43612	up
c47242.graph_c0	0.744136	1.03466	0.552638	1.80833	2.48803	1.87513	2.75273	2.03522	3.07023	6.78817e-06	1.33887	up	0.782742	0.26558	normal	8.27504e-06	1.66432	up
c47248.graph_c0	7.13344	7.20382	5.79627	44.0976	53.131	50.6429	3.23147	5.22245	4.31111	6.36941e-137	2.86551	up	3.43451e-93	-3.46858	down	0.0751785	-0.694558	normal
c47256.graph_c0	2.60448	2.81945	2.86601	2.96167	3.32701	3.50692	0.425543	0.281603	0.88269	0.586515	0.272414	normal	3.54077e-10	-2.17602	down	6.36083e-08	-2.24168	down
c47257.graph_c0	0.513197	0.47853	0.398413	0.299015	1.25848	0.830211	2.00803	2.07362	2.03402	0.404111	0.674606	normal	0.158118	0.854762	normal	0.000151587	1.83316	up
c47262.graph_c0	1.19318	0.814795	1.43943	1.29573	2.35784	1.25963	2.60645	3.13603	3.83778	0.286182	0.598752	normal	0.17551	0.72301	normal	0.000612894	1.44424	up
c47270.graph_c0	32.6008	29.0998	32.7856	41.4207	41.1103	48.6818	76.8238	86.4264	100.281	1.26919e-06	0.468788	normal	3.14177e-11	0.858667	normal	4.67498e-24	1.32157	up
c47274.graph_c0	21.7596	19.6068	18.6869	13.5696	12.8596	13.4408	10.1731	10.1121	9.55608	1.24474e-13	-0.563949	normal	0.000354167	-0.494835	normal	7.77785e-21	-1.08396	down
c47282.graph_c0	0.898095	1.08639	0.822531	0.669223	0.781125	0.801583	0.0930875	0.153601	0.0767556	0.748068	-0.240149	normal	0.00177856	-1.56503	down	5.2473e-05	-2.54322	down
c47286.graph_c0	13.1507	13.2566	12.3637	29.9869	26.6595	34.1818	36.5435	44.9796	51.4135	2.95247e-20	1.2044	up	0.0194189	0.485169	normal	8.68365e-21	1.68819	up
c47289.graph_c0	6.53043	4.99223	4.36969	9.4688	12.5269	13.1832	60.3207	72.7175	68.8626	8.41082e-07	1.12643	up	6.49542e-78	2.38208	up	4.3022e-141	3.57393	up
c47291.graph_c0	0.923755	0.827728	0.706862	0.142388	0.260375	0.930408	0.14628	0.243202	0.0383778	0.006068	-1.14224	down	0.490618	-0.742939	normal	2.24925e-05	-2.48535	down
c47292.graph_c0	4.93952	3.06518	4.7424	0.996716	0.79559	1.96101	1.25003	0.435204	1.44556	0.000205906	-1.40575	down	0.901012	-0.173767	normal	0.000772693	-1.77642	down
c47293.graph_c0	0.538857	1.35799	0.951051	24.8325	22.9275	24.3624	15.519	20.4418	19.0098	7.22167e-54	4.26539	up	0.000623521	-0.47526	normal	8.44895e-30	3.98159	up
c47303.graph_c0	0.192449	0.750128	0.488378	2.52027	2.21319	1.73199	0.811191	0.396804	0.153511	3.56396e-05	1.72477	up	0.00402156	-1.43261	down	0.974601	-0.0875629	normal
c47305.graph_c0	10.3538	12.6617	9.42055	125.273	125.588	124.975	87.9677	103.771	101.727	4.5256e-303	3.44561	up	0.00213099	-0.349697	normal	6.06944e-108	3.08309	up
c47306.graph_c0	0.0256599	0	0.0899643	0.925522	1.24401	0.644129	2.18091	2.11202	1.93168	5.4801e-13	3.11626	up	0.056893	0.810152	normal	3.57895e-17	4.60887	up
c47309.graph_c0	0.166789	0.271598	0.269893	5.2114	5.36662	5.08146	14.5482	9.76649	14.8138	1.27106e-32	3.7894	up	2.31761e-08	1.18463	up	1.63378e-45	5.27132	up
c47314.graph_c0	15.2163	15.8044	14.2786	10.0953	10.5307	9.37565	7.19433	7.64167	7.25341	3.50254e-07	-0.541133	normal	0.0158249	-0.508798	normal	1.28382e-12	-1.08247	down
c47315.graph_c0	23.1837	19.5292	21.2701	827.573	781.241	826.833	2095.29	2649.27	2696.85	0	5.2679	up	2.11227e-71	1.51354	up	0	6.74279	up
c47319.graph_c0	1.74487	2.00465	1.61936	28.6485	34.3695	31.8772	42.767	47.0148	52.4625	1.94374e-112	4.02022	up	0.000469792	0.509718	normal	1.35609e-107	4.59248	up
c47320.graph_c0	2.48901	2.65132	3.02023	1.03943	1.21508	1.15943	1.18354	1.03681	1.31764	3.32594e-06	-1.13157	down	0.988408	-0.0298295	normal	0.000324226	-1.20813	down
c47326.graph_c0	69.025	63.2436	68.0259	41.3637	39.9386	35.0836	26.3039	33.4339	32.5956	5.90205e-28	-0.735608	normal	0.014747	-0.404891	normal	1.15382e-23	-1.1656	down
c47327.graph_c0	47.073	46.3398	45.9846	30.5565	32.7639	30.9898	24.4554	23.0914	24.5618	7.29696e-15	-0.519402	normal	0.00047686	-0.459717	normal	3.59094e-22	-1.00324	down
c47335.graph_c0	0	0.0775995	0.12852	0.427164	0.289306	0	1.03726	2.34242	2.04682	0.748068	0.382516	normal	0.000135925	1.76228	up	1.07863e-09	3.66971	up
c47337.graph_c0	0.910925	0.659596	0.398413	0.953999	0.506285	0.830211	1.84845	2.08642	2.12357	0.79059	0.222026	normal	0.038432	1.00589	normal	0.00498322	1.42043	up
c47343.graph_c0	0.307918	0.362131	0.269893	4.37131	3.38487	4.20831	4.97353	5.10725	4.87398	8.30049e-24	3.19277	up	0.782742	0.214039	normal	9.08904e-20	3.61596	up
c47345.graph_c0	0.0384898	0.0775995	0.141372	0.128149	0.564146	0.357849	0.7447	0.819207	0.895482	0.112724	1.07239	normal	0.602137	0.676728	normal	0.000871275	2.39119	up
c47350.graph_c0	2.46335	2.61252	2.05633	21.9562	24.6054	23.7469	31.0247	29.4403	31.3547	3.51802e-190	3.29385	up	0.0879867	0.24288	normal	7.7966e-147	3.54144	up
c47352.graph_c0	36.8219	35.1914	32.8498	22.6682	23.0432	21.5712	14.8408	18.2402	12.8182	3.05759e-13	-0.597409	normal	0.000587336	-0.61174	normal	6.47146e-18	-1.24011	down
c47355.graph_c0	0.936585	0.775995	0.873939	0.484119	0.332701	0.243338	0.252666	0.422404	0.230267	0.00281898	-1.07765	down	0.82478	-0.231243	normal	0.00375617	-1.4619	down
c47367.graph_c0	300.721	295.809	302.151	138.657	127.454	135.396	105.84	101.339	94.2175	3.86301e-297	-1.11056	down	1.14277e-11	-0.499529	normal	2.06235e-155	-1.63256	down
c47375.graph_c0	0.795456	0.931194	0.989607	0.455641	0.303771	0.21471	0.172877	0.115201	0.0511704	0.00300819	-1.19551	down	0.519135	-0.729523	normal	1.4527e-05	-2.50089	down
c47380.graph_c0	49.3567	46.4174	38.9417	21.5433	23.9545	24.7775	18.6574	17.677	18.9075	1.82168e-08	-0.926082	normal	0.782742	-0.31648	normal	1.64444e-08	-1.28729	down
c47389.graph_c0	35.7314	36.3942	37.2966	18.3965	18.6168	19.6388	16.9286	18.5346	16.7327	2.14169e-43	-0.895327	normal	0.494275	-0.204104	normal	5.28785e-28	-1.12267	down
c47391.graph_c0	6.92816	7.04862	6.68306	8.74262	8.38986	8.90329	12.6466	16.1281	16.7071	0.00446129	0.387677	normal	1.26806e-05	0.707225	normal	4.53268e-12	1.09247	up
c47404.graph_c1	1.39846	0.866528	0.604046	2.26397	2.47356	1.63179	7.447	8.02567	5.85901	0.00838116	1.11074	up	2.51499e-07	1.54075	up	6.5628e-15	2.86869	up
c47412.graph_c0	1.5011	1.21573	1.41372	0.683462	0.52075	0.844525	0.452139	0.256002	0.434949	0.0925569	-0.718288	normal	0.531264	-0.690084	normal	0.00109825	-1.69775	down
c47413.graph_c0	778.199	782.319	779.014	512.34	541.537	517.808	263.876	253.506	255.878	4.2396e-119	-0.518302	normal	6.85682e-96	-1.11094	down	2.01113e-240	-1.65115	down
c47415.graph_c0	8.92963	9.89394	6.77303	4.54218	4.67228	4.13674	4.74746	4.50564	2.87834	0.00059431	-0.80911	normal	0.782742	-0.321	normal	0.000256	-1.19689	down
c47426.graph_c0	2.38637	2.08225	2.8146	3.54546	4.38298	3.13476	5.66504	5.86245	4.8356	0.00661742	0.62315	normal	0.244079	0.448967	normal	1.8739e-05	1.08435	up
c47431.graph_c0	75.889	72.5685	74.8246	47.2728	45.7537	42.3264	20.5989	22.3234	23.7687	2.40097e-35	-0.62916	normal	3.89317e-22	-1.04169	down	1.31417e-70	-1.70111	down
c47433.graph_c0	3.0022	3.78944	2.82745	9.15555	9.19992	9.64762	8.09861	9.62569	8.32799	2.90816e-23	1.5772	up	0.782742	-0.159054	normal	1.38682e-09	1.4079	up
c47434.graph_c1	1.34714	1.30626	1.11813	1.76561	2.4591	1.73199	3.49743	2.38082	2.50735	0.00521047	0.672961	normal	0.655482	0.371075	normal	0.000178906	1.06328	up
c47442.graph_c0	0.949415	0.866528	0.668306	4.18621	4.84587	4.7093	14.0429	18.701	18.4597	1.02577e-22	2.32865	up	2.5082e-22	1.73146	up	1.08211e-65	4.17132	up
c47455.graph_c0	2.41203	2.32798	2.75034	0.897044	0.983639	0.601187	0.585121	1.77922	0.844312	6.69418e-05	-1.28715	down	0.976117	0.0686714	normal	0.0121525	-1.25002	normal
c47457.graph_c0	0.218109	0.400931	0.745418	0.968238	0.76666	1.05923	5.65174	5.56805	5.56478	0.246296	0.804469	normal	1.96888e-10	2.08101	up	1.52988e-15	3.28293	up
c47462.graph_c0	7.49268	7.32022	7.10718	15.6342	12.7584	17.2483	18.9101	27.3666	28.7322	5.66496e-19	1.08459	up	0.00239361	0.583409	normal	1.53937e-22	1.66642	up
c47463.graph_c0	6.9025	6.95809	6.42602	9.95292	11.3842	10.12	9.98696	15.1809	20.2123	0.0267153	0.723629	normal	0.607557	0.446438	normal	0.000913253	1.21091	up
c47465.graph_c0	0.744136	0.633729	0.616898	1.28149	0.79559	0.959036	1.82185	1.74082	1.71421	0.152776	0.605058	normal	0.25215	0.604052	normal	0.000505774	1.27867	up
c47469.graph_c0	130.031	130.29	136.232	217.54	225.022	216.699	334.836	349.2	342.995	3.25146e-104	0.764482	normal	3.71137e-19	0.563171	normal	2.65806e-91	1.30965	up
c47476.graph_c0	10.9183	11.4847	10.1403	168.829	170.676	166.701	199.739	205.89	215.952	0	3.97857	up	0.0120401	0.216332	normal	0	4.18287	up
c47483.graph_c0	22.6192	22.2323	23.365	16.6594	19.8898	17.005	8.29808	11.3793	11.1168	0.00367808	-0.315312	normal	6.99027e-06	-0.841981	normal	2.615e-13	-1.19971	down
c47484.graph_c0	2.56599	2.58665	2.8146	1.1391	0.578611	0.97335	1.03726	0.857608	0.844312	4.3141e-07	-1.37584	down	0.980107	-0.0607459	normal	2.29523e-05	-1.52259	down
c47485.graph_c0	7.40287	8.43248	6.13042	9.29793	9.06973	8.33073	3.33785	3.36643	5.16821	0.479078	0.294468	normal	0.000828547	-1.08273	down	0.0252298	-0.893192	normal
c47488.graph_c0	13.3431	11.3037	10.513	6.84886	7.88358	7.38601	3.88308	5.91365	2.83996	0.000189831	-0.653206	normal	0.0570863	-0.740207	normal	1.19992e-07	-1.47706	down
c47501.graph_c2	6.23535	6.11743	6.97866	18.3538	17.0835	17.0766	79.51	79.9239	84.9429	2.00068e-33	1.47043	up	3.52703e-99	2.10327	up	1.15126e-199	3.5866	up
c47512.graph_c0	137.55	132.553	133.031	48.241	50.4404	48.324	38.5781	42.2148	44.6462	7.67454e-247	-1.40564	down	0.00846224	-0.312653	normal	5.55822e-101	-1.73754	down
c47513.graph_c0	3.75917	4.3973	3.34153	11.4622	10.8779	11.6373	16.769	20.1858	19.4831	7.36128e-29	1.57255	up	0.000142287	0.622638	normal	3.61903e-35	2.20149	up
c47517.graph_c0	0.179619	0.168132	0.167077	0.46988	0.347167	0.772955	0.14628	0.0256002	0.0895482	0.00428022	1.30162	up	0.00374258	-1.48112	down	0.698914	-0.707855	normal
c47521.graph_c0	6.87684	8.08328	7.8526	3.0471	4.19493	2.49063	2.03463	2.71362	2.4306	9.71638e-07	-1.13176	down	0.782742	-0.418786	normal	1.55201e-07	-1.65835	down
c47525.graph_c0	0.910925	0.47853	0.835383	2.12158	2.19872	1.4314	0.292561	0.614406	0.332608	0.00546518	1.15944	up	0.00215594	-1.47806	down	0.698914	-0.696749	normal
c47547.graph_c0	19.7709	19.4387	19.9721	11.3341	13.6408	14.0277	3.51073	4.71044	3.64589	1.32694e-07	-0.564307	normal	9.79372e-17	-1.67497	down	3.70425e-39	-2.33171	down
c47550.graph_c1	61.8659	59.9197	59.762	35.2268	34.6443	35.9424	19.8276	17.613	18.1655	1.53182e-94	-0.716946	normal	1.13394e-39	-1.01642	down	4.21732e-139	-1.75842	down
c47567.graph_c0	39.8369	40.9596	42.913	23.5794	21.7992	23.16	18.3116	19.9938	20.3658	1.54076e-43	-0.808609	normal	0.02749	-0.316456	normal	5.24761e-32	-1.14972	down
c47568.graph_c0	0.256599	0.219865	0.372709	0.35597	0.303771	0.515303	1.52929	1.25441	1.02341	0.76389	0.284421	normal	0.0561215	1.08722	normal	0.00558853	1.76167	up
c47569.graph_c0	4.24671	4.42317	2.46759	18.3396	15.1017	17.6778	3.80329	3.95524	3.03185	9.63393e-28	2.09182	up	2.94575e-17	-2.05671	down	0.944387	-0.0715287	normal
c47572.graph_c0	7.13344	5.72943	6.3232	2.19277	3.44274	2.83417	6.689	4.31364	5.32172	2.70405e-10	-1.09049	down	0.00721768	0.792666	normal	0.677229	-0.269624	normal
c47573.graph_c0	3.20748	3.37558	4.18977	15.207	13.337	14.1136	17.1015	17.101	17.9096	2.19062e-80	2.0419	up	0.30308	0.221159	normal	8.57682e-56	2.25022	up
c47576.graph_c0	49.9084	51.8753	53.5673	32.9913	31.679	30.3886	17.7398	16.4481	19.4831	1.29836e-33	-0.655893	normal	3.10553e-16	-0.898625	normal	1.03539e-59	-1.58481	down
c47577.graph_c0	0.115469	0.051733	0.167077	0.697701	0.896847	0.386477	0.89098	0.921608	0.741971	6.94103e-05	1.84901	up	0.845899	0.196844	normal	0.000163161	2.35126	up
c47579.graph_c0	137.909	138.644	141.681	60.7285	58.4397	54.0782	85.933	88.0648	84.8406	1.71489e-115	-1.21641	down	3.10715e-11	0.514405	normal	3.24985e-29	-0.719908	normal
c47584.graph_c1	0.0769796	0.232798	0.334153	0.526835	0.838986	0.901781	0.611718	0.537605	0.665215	0.000793494	1.53111	up	0.782742	-0.28617	normal	0.13812	1.29081	normal
c47585.graph_c0	517.405	521.986	521.125	369.34	375.764	390.156	232.094	251.33	251.055	5.93193e-71	-0.407182	normal	7.09881e-29	-0.712738	normal	2.46662e-73	-1.14112	down
c47587.graph_c0	83.1636	82.8245	83.6668	156.783	166.553	151.843	273.132	278.057	279.301	6.13785e-82	0.96092	normal	8.46929e-24	0.729902	normal	7.41591e-120	1.67631	up
c47594.graph_c0	3.48974	3.11691	2.62182	25.8719	26.5582	25.1067	37.5541	46.9764	44.7357	5.83463e-111	3.02336	up	1.28157e-06	0.63737	normal	7.04195e-104	3.67506	up
c47596.graph_c0	96.8403	96.2104	92.8046	60.7142	59.0473	58.401	32.9264	44.9156	49.8656	3.03828e-24	-0.640961	normal	0.00162579	-0.543682	normal	3.09271e-18	-1.21147	down
c47599.graph_c0	17.1536	15.6751	17.3888	6.32203	6.04649	4.92401	2.59315	3.05923	2.49456	1.16921e-39	-1.46746	down	9.02205e-06	-1.08928	down	1.19406e-53	-2.64775	down
c47603.graph_c0	81.1108	83.3807	83.7696	38.1885	39.2154	37.3738	28.3252	34.2019	38.8128	1.52254e-103	-1.05918	down	0.148083	-0.284952	normal	9.51396e-34	-1.36316	down
c47604.graph_c0	0	0.103466	0.359857	1.48083	1.88049	1.58885	5.90441	7.34727	6.37072	5.6977e-09	2.50872	up	5.47946e-09	1.67857	up	3.31344e-24	4.74061	up
c47606.graph_c0	0.115469	0.504397	0.295597	2.43483	1.02703	2.10415	4.97353	6.45126	6.9208	0.00323956	1.56915	up	0.00752699	1.22495	up	1.01858e-09	3.46483	up
c47617.graph_c0	1.47544	0.801861	1.73503	5.33955	5.03392	6.62737	6.48953	5.20965	6.47306	1.17079e-11	1.92856	up	0.988408	0.0205739	normal	2.68809e-07	1.99184	up
c47620.graph_c0	0.166789	0.0387997	0.0514082	0.412925	0.462889	0.229024	0.359052	0.371203	0.319815	0.00526062	1.44527	up	0.932117	-0.129767	normal	0.104706	1.46306	normal
c47627.graph_c0	1.30865	1.68132	1.29806	2.4206	2.34337	2.89142	1.09045	0.934408	0.831519	7.59099e-05	0.831907	normal	2.42928e-06	-1.35255	down	0.234098	-0.634154	normal
c47627.graph_c2	0.372068	0.465597	0.462674	4.4425	4.42637	4.59479	6.64911	8.01287	8.45591	1.73482e-15	2.80997	up	0.11419	0.633198	normal	3.32829e-18	3.71358	up
c47631.graph_c0	3.02786	2.31505	1.65791	1.30997	2.47356	1.76062	5.25279	5.58085	5.83343	0.748068	-0.29364	normal	9.14887e-05	1.31322	up	0.00142947	1.13275	up
c47632.graph_c0	2.82258	3.67304	3.25157	22.3691	25.1262	22.8308	17.5669	17.5746	20.5961	5.32452e-108	2.84422	up	0.0131768	-0.409617	normal	4.5756e-39	2.42394	up
c47633.graph_c0	59.1716	60.1396	62.1525	105.367	115.332	110.346	165.244	203.215	216.451	1.75676e-63	0.975344	normal	7.96817e-16	0.759509	normal	1.61159e-71	1.72202	up
c47644.graph_c0	1.95015	1.46146	1.49084	3.92991	3.76097	4.30851	4.10915	3.44323	2.75041	0.00127271	1.14916	up	0.782742	-0.240163	normal	0.206116	0.899419	normal
c47646.graph_c0	9.53264	10.5277	9.98604	8.40089	6.84208	7.60072	3.61711	2.88003	2.99347	0.0240929	-0.333137	normal	2.83431e-09	-1.27434	down	2.87303e-18	-1.68808	down
c47650.graph_c0	1.92449	1.62959	2.30052	10.5652	11.9772	10.5637	1.55589	2.32962	2.54573	2.16859e-28	2.3669	up	8.61611e-16	-2.16961	down	0.987852	0.045042	normal
c47653.graph_c0	0.115469	0.245732	0.257041	0.897044	1.0849	0.901781	1.82185	1.11361	1.07458	1.92926e-17	2.11401	up	0.777184	0.342328	normal	1.04442e-13	2.49247	up
c47655.graph_c1	0.166789	0.142266	0.179929	0.626507	0.376097	0.300594	1.95484	0.755207	1.12575	0.20693	0.877144	normal	0.021753	1.14469	normal	9.49353e-06	2.43866	up
c47660.graph_c0	1.51393	3.05225	1.73503	11.3341	9.73513	10.8929	38.5648	47.0404	45.8615	5.48975e-36	2.41011	up	2.29583e-39	1.79614	up	1.69197e-107	4.27072	up
c47662.graph_c0	0.513197	1.59079	1.20809	1.86528	1.98174	2.60514	6.80868	6.92486	6.93359	0.0563191	0.916288	normal	4.91454e-08	1.64806	up	3.36999e-14	2.79416	up
c47676.graph_c1	22.4909	23.9394	25.7169	9.38337	11.0515	11.2508	9.90717	9.88169	12.8822	8.51242e-24	-1.13234	down	0.988408	-0.0255104	normal	1.73006e-12	-1.18048	down
c47678.graph_c0	9.13491	12.1831	11.2584	1.02519	0.752194	0.658443	0.625016	0.396804	0.319815	1.20178e-40	-3.37302	down	0.782742	-0.525248	normal	2.54887e-34	-4.3325	down
c47680.graph_c0	19.8864	19.0636	17.8772	9.71086	8.83828	10.2631	7.28742	8.03847	10.0678	5.28468e-21	-0.877369	normal	0.611657	-0.280103	normal	1.02185e-13	-1.18441	down
c47682.graph_c0	19.7453	17.6927	19.021	5.43922	8.23074	6.656	6.51612	8.11527	7.84187	9.81647e-56	-1.48513	down	0.782742	0.189579	normal	1.39686e-20	-1.30955	down
c47684.graph_c0	0.166789	0.0775995	0.0642602	0.284776	0.0433958	0.186082	2.06122	1.45921	1.34322	0.748068	0.390378	normal	8.6184e-08	2.19193	up	6.89623e-11	3.35475	up
c47685.graph_c0	1.71921	1.73306	1.61936	0.598029	0.622007	0.615501	0.452139	0.819207	0.844312	0.000837483	-1.16794	down	0.991029	0.0189158	normal	0.0235787	-1.20493	normal
c47705.graph_c0	85.3447	94.6585	85.646	65.6551	61.1158	68.1632	48.3789	42.3812	45.7591	2.77892e-09	-0.416884	normal	3.83058e-06	-0.580029	normal	3.13014e-21	-1.02462	down
c47706.graph_c0	0	0	0	0.868567	0.708799	0.97335	11.995	13.7601	15.1848	3.03602e-07	2.53743	up	3.239e-45	3.62339	up	4.23294e-38	7.17669	up
c47707.graph_c0	2.88673	2.44438	2.28766	3.57394	3.26915	3.67869	16.1041	17.5874	15.3255	0.0042407	0.563575	normal	6.09927e-43	1.99571	up	1.61225e-60	2.59173	up
c47709.graph_c0	31.8695	34.48	36.4998	16.8018	15.3477	15.8456	8.84331	7.57767	9.40256	1.36885e-20	-0.990376	normal	0.000467357	-0.768238	normal	2.11845e-28	-1.81145	down
c47722.graph_c0	1.71921	1.17693	1.00246	1.11063	1.05597	1.14512	0.279262	0.268802	0.268645	0.81246	-0.176147	normal	0.0169783	-1.27498	normal	0.0020858	-1.93269	down
c47725.graph_c0	12.5092	13.4376	10.8214	39.6123	36.1198	38.6191	127.157	133.454	127.043	1.94409e-101	1.6693	up	9.45297e-106	1.66361	up	1.91979e-284	3.32789	up
c47728.graph_c1	3.84898	2.39265	2.95597	1.16758	1.0849	0.987664	0.0797893	0.128001	0.0383778	8.38103e-07	-1.34135	down	7.70218e-06	-2.05443	down	1.9805e-17	-4.41679	down
c47731.graph_c0	36.9245	35.3854	31.963	23.4798	25.8639	27.5687	22.0085	17.229	20.0844	0.000768668	-0.383437	normal	0.00347306	-0.583274	normal	5.94654e-10	-1.0006	down
c47733.graph_c0	0.936585	1.00879	1.14383	5.76671	6.14774	6.79914	5.43897	5.87525	6.80567	3.97099e-30	2.34674	up	0.988294	-0.0268845	normal	3.13375e-17	2.33824	up
c47740.graph_c0	0	0.155199	0.179929	3.44579	2.64715	2.31886	5.29269	6.06725	4.09363	1.20851e-12	3.07361	up	0.223521	0.668605	normal	1.05434e-14	4.36626	up
c47741.graph_c0	16.3838	17.6022	18.3527	7.70319	8.36093	8.73153	7.36721	5.92645	6.97197	1.12032e-24	-1.01742	down	0.238875	-0.363118	normal	6.65294e-22	-1.4139	down
c47744.graph_c0	1.05205	1.09933	2.5447	3.98686	4.36851	3.00594	2.75273	2.82883	3.22374	0.000281881	1.19435	up	0.782742	-0.377	normal	0.277687	0.792316	normal
c47748.graph_c0	0.0513197	0.219865	0.321301	1.52355	1.72137	2.07553	5.38578	4.37764	4.63092	1.48665e-08	2.38807	up	0.000653906	1.16288	up	4.01814e-17	4.00689	up
c47751.graph_c0	2.3992	2.40558	2.09488	29.0899	29.784	32.8363	52.9668	56.3589	57.7074	5.40555e-160	3.69934	up	6.08785e-14	0.769957	normal	2.3332e-181	4.49514	up
c47758.graph_c0	25.3776	21.5468	21.5529	16.3177	14.5376	15.6452	11.237	11.1873	9.18509	1.75922e-05	-0.573495	normal	0.206905	-0.432206	normal	8.13863e-08	-1.04481	down
c47766.graph_c0	2.41203	2.12105	2.08203	3.46003	3.86223	3.53555	5.41237	6.10566	5.39848	0.000113448	0.810565	normal	0.0531838	0.556436	normal	1.50795e-08	1.38532	up
c47768.graph_c0	89.7325	87.5322	91.0824	54.8051	58.9171	57.7569	35.0674	36.3779	36.8811	3.14243e-39	-0.598452	normal	2.58238e-16	-0.743632	normal	7.55423e-64	-1.36645	down
c47778.graph_c0	1.30865	0.827728	1.06672	0.256298	0.101257	0.0858839	0.452139	0.947209	0.434949	0.00282997	-1.59807	down	0.634922	0.645766	normal	0.698914	-0.691692	normal
c47781.graph_c0	1.32148	2.06932	1.22094	3.17525	2.61822	2.01827	8.33798	6.68166	8.4815	0.388829	0.622957	normal	0.000929626	1.26457	up	4.45632e-07	2.1127	up
c47781.graph_c1	2.43769	2.31505	2.28766	3.0471	3.32701	4.13674	11.2636	10.6881	14.3149	0.115121	0.62144	normal	2.69748e-07	1.40815	up	1.23841e-13	2.14602	up
c47783.graph_c0	8.44209	6.45369	6.86299	54.0789	48.0826	50.1419	139.099	145.819	148.65	5.22531e-125	2.82848	up	1.26917e-70	1.41089	up	0	4.25724	up
c47793.graph_c0	6.53043	5.5225	5.92479	14.666	13.0043	14.3855	20.8649	16.6914	16.1571	2.5348e-20	1.20965	up	0.444263	0.271148	normal	7.55185e-17	1.47248	up
c47794.graph_c0	81.9191	76.8752	79.8754	48.9957	51.1926	45.9479	33.6046	41.1396	42.2156	9.51825e-40	-0.659285	normal	0.00190559	-0.40189	normal	2.32003e-26	-1.08207	down
c47795.graph_c0	3.69502	4.24211	4.00984	4.84119	3.99242	3.67869	0.984068	0.704006	0.793142	0.884231	0.0985938	normal	3.95518e-06	-1.81796	down	5.29855e-06	-2.09774	down
c47797.graph_c0	97.7769	99.7283	95.9405	67.3353	74.3515	71.4554	45.4666	52.3653	52.7823	3.10943e-20	-0.415498	normal	5.49031e-09	-0.579331	normal	1.7705e-30	-1.01651	down
c47800.graph_c0	107.143	106.492	108.047	40.2531	38.6368	39.8072	20.4526	19.3538	19.5855	1.09469e-228	-1.38521	down	6.79238e-29	-1.07439	down	1.51784e-224	-2.48979	down
c47805.graph_c0	0.449048	0.51733	0.604046	3.08982	2.083	2.73397	3.41764	4.49284	4.77164	4.2648e-10	2.05438	up	0.409418	0.513131	normal	5.41774e-12	2.71901	up
c47805.graph_c1	0	0.219865	0.69401	0.911283	0.882382	1.20237	1.67557	2.43202	1.41998	0.404995	0.782324	normal	0.782742	0.565356	normal	0.00842996	1.96252	up
c47812.graph_c0	0.243769	0.0258665	0.102816	0.46988	0.925778	0.629815	1.75536	1.60001	1.82934	0.00392037	1.54736	up	0.0072423	1.03784	up	2.2563e-12	3.31644	up
c47814.graph_c1	0.282258	0.362131	0.0899643	1.53779	2.28551	1.9467	0.425543	0.409604	0.332608	1.6073e-06	2.12696	up	0.00358851	-1.45268	down	0.796746	0.384983	normal
c47816.graph_c0	2.66863	2.49612	3.38009	5.28259	5.39555	6.26952	27.2746	23.693	23.9222	1.22803e-09	1.02417	up	1.95084e-50	1.9966	up	2.26582e-89	3.05243	up
c47820.graph_c0	0.872435	0.99586	1.02816	0.455641	0.52075	0.658443	0.172877	0.192002	0.383778	0.0762332	-0.694881	normal	0.295326	-0.809296	normal	0.000339425	-1.80558	down
c47821.graph_c0	17.3589	17.24	18.4684	12.6013	10.7332	12.6679	8.73692	8.88328	9.41536	3.55076e-06	-0.504781	normal	0.0294367	-0.479672	normal	2.94283e-11	-1.02197	down
c47824.graph_c0	18.4109	20.2535	19.895	14.1676	18.2407	17.4058	13.0189	7.50087	9.21068	0.302405	-0.173372	normal	0.000120344	-0.797632	normal	2.26615e-08	-1.01728	down
c47825.graph_c0	0.910925	1.17693	0.912495	9.24098	8.11502	7.67229	9.44173	9.31848	9.47932	2.15484e-32	2.87985	up	0.92699	0.0691088	normal	4.85018e-23	3.02461	up
c47829.graph_c0	0.269429	0.0775995	0.0257041	2.43483	2.38677	2.31886	0.824489	1.10081	1.07458	3.42401e-28	3.57462	up	8.85395e-05	-1.19966	down	3.40291e-05	2.42505	up
c47830.graph_c0	12.8428	14.3688	13.4689	22.2837	24.7067	18.8372	43.791	61.5814	58.5134	1.53556e-07	0.714028	normal	1.33744e-13	1.20025	up	4.17576e-33	1.93186	up
c47838.graph_c0	2.19392	1.93999	2.14629	14.5236	14.8124	14.9438	3.89638	4.32644	3.91454	3.65178e-64	2.76857	up	1.61964e-23	-1.84651	down	0.0208403	0.862121	normal
c47842.graph_c0	12.7529	16.3088	13.9059	6.43594	5.68485	6.42698	0.824489	2.40642	1.62466	7.22229e-14	-1.13801	down	3.97228e-07	-1.69529	down	1.44748e-27	-3.08942	down
c47846.graph_c0	122.025	128.143	124.613	40.3955	43.743	38.977	16.2238	13.7345	13.7393	1.37455e-151	-1.58345	down	1.00803e-25	-1.50655	down	5.2288e-185	-3.141	down
c47847.graph_c0	0.0384898	0.0775995	0.0385561	1.62322	1.3742	1.44571	4.21553	7.64167	6.76729	1.99238e-14	3.23938	up	3.87175e-10	1.76574	up	4.96836e-29	5.65955	up
c47848.graph_c0	0.333578	0.387997	0.50123	0.911283	0.925778	0.844525	1.67557	2.06082	1.9061	0.00954485	1.02892	up	0.0447676	0.835252	normal	6.77287e-07	2.00374	up
c47850.graph_c0	0.987905	0.944127	0.655454	1.73713	1.21508	1.76062	2.28729	2.13762	2.44339	0.0335054	0.727871	normal	0.611446	0.444983	normal	0.00102196	1.21941	up
c47854.graph_c0	47.6632	56.6735	49.1719	28.6912	32.6626	28.1842	17.1281	29.7731	22.7964	4.69272e-07	-0.774266	normal	0.782742	-0.331517	normal	2.72471e-06	-1.14652	down
c47856.graph_c0	3.11767	3.22038	3.17445	2.27821	1.3742	1.47434	0.704805	0.768007	0.396571	0.000260472	-0.933343	normal	0.00605507	-1.27204	down	7.76994e-11	-2.55356	down
c47859.graph_c0	0.205279	0.0387997	0.244189	0.897044	0.390562	0.586873	1.4628	0.972809	1.2025	0.021322	1.28801	normal	0.690408	0.599709	normal	0.000407204	2.28229	up
c47875.graph_c0	0.128299	0.297465	0.0514082	1.55203	1.3742	1.46003	0.345753	0.153601	0.0511704	7.88212e-09	2.39582	up	4.18069e-05	-1.87477	down	0.99705	0.0631786	normal
c47876.graph_c0	0.0769796	0	0.179929	0.341731	0.405028	0.615501	2.59315	3.20003	3.32608	0.188631	0.95466	normal	5.57578e-05	1.78478	up	1.1421e-09	3.82617	up
c47879.graph_c0	2.47618	2.90998	2.00492	1.19606	1.31634	1.87513	0.904278	0.243202	0.396571	0.207199	-0.640805	normal	0.191484	-0.927573	normal	0.000579464	-2.00818	down
c47880.graph_c0	4.13124	2.79358	4.4211	13.712	12.686	11.2078	6.63581	6.65606	6.12766	2.40741e-19	1.69616	up	6.11636e-05	-0.953846	normal	0.0921018	0.694344	normal
c47882.graph_c0	0.128299	0.323331	0.282745	0.427164	1.21508	1.00198	1.84845	1.70242	0.767556	0.0124255	1.35443	normal	0.782742	0.373235	normal	0.0027468	2.06422	up
c47885.graph_c0	0.141129	0.310398	0.0899643	9.15555	10.01	10.9359	66.89	77.7863	79.2118	6.0192e-65	5.19831	up	2.85397e-116	2.59472	up	1.21986e-121	8.13686	up
c47887.graph_c0	1.12903	1.31919	1.01531	1.97919	2.02514	2.10415	4.17564	2.22722	3.90174	0.0717282	0.745553	normal	0.476889	0.561186	normal	0.0018022	1.38985	up
c47888.graph_c0	12.9711	13.955	13.1091	35.8106	38.2173	33.3516	75.2014	69.0054	71.1269	8.38584e-87	1.4488	up	7.09633e-34	0.896339	normal	7.0205e-233	2.33631	up
c47889.graph_c0	58.0811	60.8768	55.3666	26.7262	24.4174	27.4542	13.9897	16.8706	16.9246	1.70307e-40	-1.07844	down	8.27125e-06	-0.77116	normal	2.75002e-46	-1.89086	down
c47891.graph_c1	5.29876	4.7465	6.20754	2.39212	2.44463	2.0469	2.38038	2.68802	2.5969	5.62344e-12	-1.1533	down	0.955198	0.0594899	normal	7.46993e-07	-1.1209	down
c47892.graph_c0	0.320748	0.465597	0.347005	1.30997	1.67797	1.80356	0.930875	1.54881	1.08737	4.91587e-06	1.79179	up	0.782742	-0.452665	normal	0.0643182	1.35061	normal
c47896.graph_c0	8.01871	7.41075	8.05823	61.9103	67.0321	59.0165	10.0933	15.4881	13.1508	0	3.03064	up	4.86552e-76	-2.31535	down	0.00139518	0.654745	normal
c47898.graph_c1	47.1115	42.5504	47.0128	35.241	28.2796	31.4621	20.2266	20.1602	21.6451	1.33432e-07	-0.498466	normal	8.29785e-05	-0.659794	normal	5.90545e-19	-1.19639	down
c47901.graph_c0	88.8601	81.9968	85.7231	158.848	154.677	145.63	191.029	218.613	218.012	5.53944e-96	0.884169	normal	3.81499e-05	0.36327	normal	2.36788e-51	1.23012	up
c47906.graph_c0	0.0256599	0.129332	0.0385561	0.911283	0.593076	0.229024	1.74207	1.45921	1.86772	0.0333837	1.27979	normal	0.313434	0.804133	normal	4.06549e-05	2.74766	up
c47907.graph_c0	1.92449	1.21573	1.61936	2.15006	2.0396	2.07553	16.1307	18.0098	18.5237	0.742935	0.362855	normal	1.5605e-39	2.84872	up	2.06334e-45	3.36613	up
c47912.graph_c0	2.45052	2.89705	3.34153	2.76233	2.58928	1.4314	1.78196	1.07521	0.972238	0.415223	-0.420882	normal	0.553289	-0.584632	normal	0.00674992	-1.15034	down
c47920.graph_c0	16.7431	17.4858	16.502	32.9486	34.8324	33.8526	26.0512	32.1027	29.2695	6.75593e-50	1.03507	up	0.0568417	-0.29477	normal	1.84261e-08	0.718782	normal
c47921.graph_c0	1.82185	1.72012	1.65791	9.62543	9.82192	10.7927	15.3062	16.6402	18.8819	5.693e-56	2.51659	up	6.33453e-05	0.641059	normal	1.20248e-61	3.18091	up
c47932.graph_c0	0.487537	0.400931	0.796827	3.88719	4.73015	4.53753	1.11705	0.883208	0.908275	1.42562e-16	2.64518	up	3.80248e-07	-1.79493	down	0.698914	0.66994	normal
c47939.graph_c0	66.7285	68.7661	66.5993	24.9748	22.5803	21.9004	16.2238	27.2642	23.0011	1.06517e-88	-1.49048	down	0.782742	-0.133966	normal	1.22534e-27	-1.64325	down
c47951.graph_c0	0.936585	0.672529	0.809679	1.56627	0.607542	1.71768	1.94154	2.38082	2.85275	0.215013	0.729646	normal	0.77106	0.518826	normal	0.00720437	1.39848	up
c47977.graph_c0	16.4993	15.8044	18.1214	40.0537	37.4651	37.1591	117.822	129.742	127.274	1.71133e-48	1.25532	up	9.05825e-74	1.61314	up	9.82579e-178	2.86361	up
c47983.graph_c1	30.176	28.0781	31.6546	58.4218	57.4995	59.5891	22.7798	27.085	27.8879	2.9677e-58	1.00851	up	2.39432e-30	-1.23878	down	0.182793	-0.264855	normal
c47984.graph_c0	484.458	525.646	506.075	3058.79	3010.41	3131.17	5285.63	3480.33	3526.01	0	2.61272	up	0.459328	0.353612	normal	2.59351e-49	2.91336	up
c47986.graph_c0	0.218109	0.323331	0.0771123	0.484119	0.810055	0.558245	2.2341	2.21442	1.84214	0.0303831	1.15295	normal	0.000691586	1.33383	up	1.64258e-09	2.86549	up
c47989.graph_c0	0	0	0.115668	5.53889	5.5402	6.26952	5.51876	6.73286	6.34513	2.18754e-22	4.08241	up	0.967533	0.0567672	normal	1.03486e-15	4.94611	up
c47991.graph_c0	6.44062	6.11743	6.74732	6.00877	6.82761	5.58245	2.92561	2.50882	3.30049	0.984681	-0.0188012	normal	9.51541e-06	-1.08443	down	7.38287e-07	-1.17971	down
c47995.graph_c0	47.1628	41.8649	43.0286	14.7941	18.3709	18.9803	9.73429	15.2961	13.9695	6.71467e-33	-1.26625	down	0.0228885	-0.510661	normal	4.59619e-36	-1.81629	down
c47997.graph_c0	9.23755	8.61354	6.14328	7.8171	4.18046	4.69498	1.94154	4.05764	2.90392	0.564813	-0.430062	normal	0.110874	-0.799882	normal	7.98301e-05	-1.40667	down
c48001.graph_c0	0	0.0258665	0.321301	2.29245	2.19872	3.06319	1.516	1.10081	0.869897	1.33223e-21	3.73982	up	0.0139358	-1.00908	normal	1.49549e-05	2.92287	up
c48009.graph_c0	5.68366	6.76409	6.64451	13.3133	13.0621	11.9808	9.98696	9.12648	10.733	3.42304e-14	1.04495	up	0.0704706	-0.43991	normal	0.0212738	0.577326	normal
c48012.graph_c0	2.78409	3.15571	2.91741	4.71304	5.93076	5.58245	7.35391	7.78247	8.31519	1.17013e-08	0.896735	normal	0.0903415	0.425354	normal	3.39522e-12	1.32494	up
c48014.graph_c0	36.9502	35.3854	33.7366	14.1534	14.2772	14.042	9.57471	11.3025	10.0294	7.55838e-83	-1.26604	down	0.000369858	-0.538763	normal	2.03385e-63	-1.83252	down
c48018.graph_c0	1.71921	0.969994	1.61936	3.43155	4.4987	2.21867	2.44687	2.29122	1.9061	8.99132e-05	1.1556	up	0.537119	-0.493013	normal	0.448412	0.623274	normal
c48019.graph_c0	14.7801	16.1666	13.2376	8.81381	8.14395	8.04445	4.54799	5.78565	7.56043	7.93801e-08	-0.906426	normal	0.782742	-0.374591	normal	8.18172e-08	-1.33341	down
c48026.graph_c0	0	0	0	0	0	0.0429419	2.63305	3.25123	3.67148			--	1.79749e-18	3.55787	up	1.77887e-17	5.38172	up
c48031.graph_c0	0	0.0905327	0	0.654985	0.650937	0.429419	1.94154	1.75362	1.85493	7.75857e-07	2.3853	up	0.00104472	1.28223	up	1.6298e-14	4.48002	up
c48036.graph_c0	0.859605	1.46146	0.719714	4.58489	4.57103	4.78087	4.4283	3.73763	3.94012	1.77253e-13	2.03845	up	0.782742	-0.2487	normal	9.44904e-06	1.81628	up
c48043.graph_c0	19.3219	20.1112	20.3448	98.4898	88.0646	90.0779	147.251	193.704	177.779	2.17505e-208	2.28513	up	4.17374e-16	0.861049	normal	2.23372e-163	3.13412	up
c48044.graph_c0	94.98	100.789	94.5653	43.2859	42.8606	41.439	24.8677	22.2338	23.193	5.06136e-198	-1.11792	down	7.27181e-33	-0.976242	normal	2.84707e-196	-2.11911	down
c48049.graph_c0	77.2618	80.1473	81.649	32.08	32.0406	32.1349	10.612	16.2817	17.9224	3.41203e-43	-1.28081	down	1.71991e-06	-1.08442	down	2.82747e-45	-2.43955	down
c48049.graph_c1	219.212	242.059	229.396	110.593	104.468	113.997	39.8946	42.4452	40.399	7.3401e-66	-1.06009	down	9.46419e-28	-1.41651	down	5.32481e-121	-2.52313	down
c48061.graph_c0	5.658	4.8629	7.18429	2.74809	2.61822	2.90574	1.17024	0.652806	1.27926	3.24284e-05	-0.985595	normal	0.0085423	-1.16254	down	2.44114e-11	-2.40951	down
c48063.graph_c1	2.34788	2.09519	2.53185	4.05806	3.77544	5.03852	13.9631	15.7185	15.9396	1.59851e-07	0.916377	normal	8.1829e-28	1.67232	up	1.65668e-58	2.62394	up
c48064.graph_c0	14.3054	14.6792	15.024	37.7898	34.6733	37.5742	7.67307	8.65288	9.06996	3.75435e-88	1.36971	up	4.98866e-78	-2.16543	down	2.83753e-08	-0.843703	normal
c48065.graph_c0	3.97728	4.16451	4.04839	2.40636	2.16979	2.74828	0.824489	1.28001	0.88269	0.00661953	-0.650636	normal	0.00543575	-1.12727	down	4.72721e-09	-1.98217	down
c48066.graph_c0	0.230939	0.426797	0.282745	0.968238	2.06853	1.76062	2.00803	2.57282	2.23871	3.26408e-07	2.04273	up	0.782742	0.332474	normal	9.88672e-08	2.63099	up
c48069.graph_c1	1.97581	1.52612	1.13098	4.59913	3.93456	4.07948	8.48426	10.2913	9.83751	3.55828e-06	1.3049	up	7.2988e-05	1.03141	up	2.67191e-16	2.42799	up
c48077.graph_c0	0.295088	0.775995	0.179929	1.15334	1.15722	1.76062	32.7136	39.2964	36.3054	0.0028144	1.36702	up	2.71061e-101	4.34583	up	1.70068e-92	6.09914	up
c48090.graph_c0	0.179619	0.142266	0.102816	0.427164	0.289306	0.558245	2.53996	0.140801	0.204682	0.00781094	1.25257	up	0.605846	-0.655282	normal	0.698914	0.468999	normal
c48102.graph_c0	41.7614	42.2659	44.4809	30.8555	27.0067	30.7035	18.8303	25.3186	21.9649	2.06396e-14	-0.482079	normal	0.000324693	-0.509403	normal	1.00526e-17	-1.01996	down
c48108.graph_c0	98.072	102.561	98.678	38.6726	39.0273	37.6601	23.2054	29.9139	29.5253	4.99059e-136	-1.32082	down	9.39186e-05	-0.550649	normal	1.07557e-70	-1.89631	down
c48111.graph_c0	76.8898	75.9311	79.5284	218.409	207.201	206.479	448.708	424.913	423.256	0	1.48904	up	1.11797e-59	0.947149	normal	0	2.41867	up
c48116.graph_c0	4.79839	4.75944	5.37215	5.56737	4.5421	2.49063	9.46833	10.9953	11.0912	0.756614	-0.16661	normal	0.00163618	1.05968	up	0.00105238	0.980679	normal
c48117.graph_c0	5.59385	6.99689	5.3593	36.4656	35.3676	38.7479	93.6593	86.9128	81.0284	4.32796e-169	2.64133	up	2.3881e-40	1.14231	up	2.92255e-240	3.78195	up
c48123.graph_c0	4.78556	4.37144	4.29258	107.062	105.929	105.05	611.425	600.85	577.228	0	4.56116	up	0	2.42997	up	0	6.99152	up
c48124.graph_c0	182.711	179.501	190.082	81.4744	81.5697	79.8147	72.0763	84.4296	88.0259	8.79825e-215	-1.13265	down	0.782742	-0.0826949	normal	3.61626e-46	-1.23279	down
c48129.graph_c0	31.1896	29.0998	27.0793	85.3473	78.9081	93.8138	43.1261	37.3635	36.8043	7.2883e-59	1.5628	up	9.01383e-18	-1.15462	down	0.114295	0.372358	normal
c48141.graph_c0	2.15543	1.95292	1.18239	7.78862	7.82571	7.85837	2.65964	1.68962	1.85493	2.07101e-29	2.085	up	6.33898e-15	-1.84344	down	0.860973	0.147112	normal
c48141.graph_c1	2.10411	1.40972	1.29806	5.99453	6.07542	6.74188	2.80592	1.72802	1.67583	2.10671e-18	1.86049	up	8.23024e-08	-1.53076	down	0.800402	0.207593	normal
c48142.graph_c0	7.90324	9.38954	9.25347	2.49179	2.71947	3.20633	0.784594	0.832008	0.780349	4.83339e-33	-1.5707	down	3.57074e-09	-1.68412	down	1.26638e-55	-3.44578	down
c48149.graph_c0	0	0.0646662	0.115668	0.512597	0.0578611	0.21471	1.18354	1.47201	1.33043	0.358044	0.817154	normal	1.53248e-07	2.07356	up	1.37707e-12	3.74537	up
c48151.graph_c0	101.998	98.7971	97.2128	221.755	217.138	237.512	493.696	564.575	565.612	1.29051e-177	1.04322	up	8.67555e-54	1.14024	up	7.78321e-177	2.16955	up
c48152.graph_c0	21.0283	22.8789	19.9592	11.9464	13.5684	14.7863	8.88321	9.62569	8.78852	1.71976e-08	-0.615741	normal	0.00308926	-0.617812	normal	3.5714e-16	-1.27283	down
c48155.graph_c0	45.0972	45.525	45.3806	95.6135	93.7495	95.0877	244.488	233.269	232.224	1.07603e-189	1.11484	up	3.15073e-102	1.22165	up	0	2.32053	up
c48157.graph_c1	30.779	29.1903	30.1894	23.3231	26.1822	24.391	13.0455	15.1041	13.0101	0.000548497	-0.232835	normal	4.66982e-16	-0.922133	normal	8.22986e-30	-1.18396	down
c48161.graph_c0	0.654326	0.569063	0.334153	4.34283	4.32512	3.85046	12.0482	14.2977	16.285	6.09242e-18	2.67963	up	4.32482e-13	1.5698	up	1.12325e-42	4.47351	up
c48164.graph_c0	0.256599	0.413864	0.372709	0.925522	0.896847	0.944722	1.5027	1.93282	1.59908	0.00735666	1.13463	up	0.188788	0.71462	normal	8.30903e-06	2.01751	up
c48167.graph_c0	3.33578	4.29384	3.1359	16.5028	13.7709	16.3609	0.957471	1.75362	0.959445	6.52557e-17	1.98801	up	2.33626e-19	-2.98556	down	0.050871	-1.35915	normal
c48170.graph_c0	17.654	18.0677	16.2193	28.3922	29.7551	30.2168	73.6721	92.9288	96.0853	1.8672e-28	0.807048	normal	1.95561e-42	1.46055	up	6.42834e-89	2.26676	up
c48181.graph_c0	12.5605	12.4159	13.2119	20.4612	23.0866	21.4853	30.7854	35.3027	37.1241	1.93452e-05	0.657166	normal	5.76719e-05	0.698828	normal	2.65691e-15	1.3591	up
c48184.graph_c1	1.886	1.53906	1.67077	5.80943	5.01945	5.78285	8.56405	8.61448	8.62222	7.02935e-12	1.64741	up	0.123785	0.515871	normal	4.9595e-15	2.21443	up
c48190.graph_c0	0.538857	1.17693	0.732566	2.54874	2.73394	3.26359	18.0191	21.4146	20.0716	3.29133e-06	1.61393	up	4.12716e-32	2.50161	up	3.94195e-51	4.34976	up
c48192.graph_c0	1.00073	0.620796	1.10528	0.697701	1.54778	1.25963	13.6573	15.0017	14.4301	0.748068	0.314812	normal	3.55114e-22	2.64175	up	2.4345e-27	3.21712	up
c48193.graph_c0	0.346408	0.879461	0.604046	1.66594	1.35974	1.01629	0.824489	0.716806	0.370986	8.31512e-08	1.31494	up	0.0249508	-0.825836	normal	0.698914	0.410713	normal
c48197.graph_c0	0.949415	1.78479	1.40087	9.2837	6.9144	8.15897	7.06135	10.0993	11.5261	3.60312e-29	2.45352	up	0.782742	0.143228	normal	2.0927e-18	2.62342	up
c48212.graph_c0	3.48974	2.65132	3.68854	5.95182	4.19493	4.72361	16.2238	19.3922	20.0844	0.0355133	0.556766	normal	4.5901e-20	1.75181	up	2.83222e-31	2.36809	up
c48214.graph_c0	30.9586	33.3161	35.5745	14.3385	12.8307	15.7454	11.1439	16.5761	15.7733	1.53202e-44	-1.17179	down	0.927127	-0.0566667	normal	4.269e-18	-1.25143	down
c48215.graph_c0	47.7787	47.0512	47.1927	26.0428	23.6507	26.7385	19.5351	16.4225	11.2191	5.05611e-36	-0.829262	normal	0.000113251	-0.683708	normal	4.75119e-29	-1.55051	down
c48220.graph_c0	9.3017	10.6958	8.45664	2.47755	2.95092	3.16339	1.56919	2.16322	1.85493	5.5158e-20	-1.63726	down	0.380363	-0.581904	normal	5.23301e-20	-2.33477	down
c48223.graph_c0	1.15469	2.96171	2.45474	1.8368	0.679868	1.24532	0.0797893	0.204802	0.307023	0.102019	-0.658611	normal	0.0084976	-1.37567	down	2.71971e-07	-2.71557	down
c48227.graph_c0	1.78336	1.21573	1.42658	1.87952	1.46099	1.04492	3.90967	4.85124	5.29614	0.984681	0.032171	normal	1.50829e-06	1.40891	up	1.24404e-07	1.54854	up
c48242.graph_c0	0.397728	0.620796	0.398413	0.541074	0.477354	0.97335	2.69954	2.50882	2.35384	0.748068	0.482814	normal	0.000484661	1.40013	up	3.01089e-07	2.1896	up
c48250.graph_c0	8.32662	9.22141	8.75224	6.4217	7.76785	6.88502	14.5216	21.3634	22.0545	0.748068	-0.146788	normal	7.78386e-22	1.83095	up	3.47601e-19	1.7357	up
c48251.graph_c0	9.89188	11.7175	13.9445	44.0976	41.5443	43.0564	5.65174	6.55366	7.33016	8.78831e-46	1.8698	up	2.77751e-103	-2.73458	down	1.76822e-05	-0.89552	normal
c48260.graph_c0	14.1258	14.136	13.4818	4.88391	5.80058	6.42698	5.62514	4.26244	4.1448	7.61133e-21	-1.22357	down	0.745542	-0.336241	normal	7.14478e-18	-1.60314	down
c48263.graph_c0	20.3226	20.6673	17.5687	8.57176	11.1817	9.44722	11.3301	11.4561	13.2148	8.79898e-20	-1.02939	down	0.782742	0.216726	normal	3.26386e-07	-0.8239	normal
c48264.graph_c0	12.2398	11.6658	11.901	18.6528	16.2156	17.2054	33.0062	37.5811	38.0324	1.45315e-10	0.58676	normal	7.689e-17	0.954154	normal	1.43451e-40	1.53423	up
c48268.graph_c0	60.3648	61.9244	61.0472	40.5806	43.3814	40.709	16.2903	17.7282	16.0163	2.10088e-25	-0.50622	normal	4.99082e-45	-1.40649	down	1.81417e-100	-1.94505	down
c48271.graph_c0	107.335	104.876	101.852	74.7394	76.7528	72.5432	37.7669	48.5252	48.7398	2.82757e-25	-0.440692	normal	1.69527e-13	-0.804401	normal	6.05606e-35	-1.26947	down
c48272.graph_c0	69.6537	69.8525	73.2566	43.3002	37.0022	37.9034	13.0854	12.0577	16.6816	1.43835e-26	-0.780349	normal	1.07587e-21	-1.51649	down	2.73375e-69	-2.35931	down
c48272.graph_c1	30.6764	27.0176	29.2255	17.414	13.6986	15.7883	8.61724	12.0321	12.089	2.70655e-20	-0.811998	normal	0.00175324	-0.62733	normal	6.3172e-23	-1.48013	down
c48272.graph_c2	49.8314	47.6978	46.9999	33.8599	28.5545	30.1166	16.7956	22.9506	27.5553	3.11092e-07	-0.618359	normal	0.180166	-0.467136	normal	2.35996e-08	-1.12747	down
c48274.graph_c0	8.37794	8.82048	7.67267	6.26507	5.1641	6.69894	3.43094	4.78724	4.00409	0.0233254	-0.412889	normal	0.0811441	-0.593066	normal	7.02853e-06	-1.06445	down
c48278.graph_c0	0.461877	0.530263	0.848235	1.28149	1.44653	1.1308	1.60908	1.47201	1.63745	6.23762e-07	1.71755	up	0.782742	0.289311	normal	1.06417e-06	2.12196	up
c48283.graph_c0	38.8875	43.3652	39.1987	11.1347	11.1527	12.1955	6.92837	7.79527	8.59663	2.55175e-121	-1.75131	down	0.00117523	-0.61558	normal	2.68601e-82	-2.40411	down
c48286.graph_c0	0.269429	0.0775995	0.0257041	0.583791	0.76666	0.772955	0.757998	1.30561	1.13854	0.000966759	1.71148	up	0.782742	0.341247	normal	0.000466388	2.48549	up
c48286.graph_c1	0	0.129332	0.102816	0.754656	0.477354	0.157454	3.35115	2.85443	3.56914	0.0341893	1.28247	normal	1.19766e-07	2.04846	up	1.32856e-15	4.33283	up
c48291.graph_c1	1.83468	1.93999	1.65791	20.6178	21.2206	23.4606	7.71296	8.72968	9.69679	1.57529e-105	3.52185	up	7.20119e-18	-1.35627	down	2.70337e-16	2.14858	up
c48297.graph_c0	7.09495	7.32022	7.06862	0.669223	0.347167	0.500989	0.704805	0.294403	0.511704	5.49606e-36	-3.39175	down	0.988408	-0.0424001	normal	4.66972e-27	-3.63996	down
c48303.graph_c0	0.590177	0.918261	0.938199	1.19606	0.593076	1.03061	4.14904	5.26085	4.8484	0.764279	0.203546	normal	7.44516e-12	1.97443	up	6.72827e-15	2.36611	up
c48304.graph_c0	2.0143	2.08225	2.96882	5.59585	4.80247	5.51088	16.1307	22.7458	21.1206	6.72948e-15	1.27072	up	2.74438e-32	1.78819	up	2.3125e-66	3.08867	up
c48306.graph_c0	0.718476	0.607863	0.591194	2.71961	1.66351	2.40475	2.10112	3.75043	4.47741	3.25817e-07	1.61304	up	0.413702	0.546113	normal	2.67886e-08	2.25794	up
c48307.graph_c0	0.513197	0.181065	0.372709	1.59475	1.34527	1.5316	0.997366	0.524805	0.524497	1.41481e-05	1.52941	up	0.153605	-0.800073	normal	0.698914	0.636213	normal
c48311.graph_c0	0.808286	1.62959	1.67077	0.783134	0.578611	0.815897	0.212771	0	0.0511704	0.15	-0.728042	normal	0.00940493	-1.38873	down	1.64051e-06	-3.08969	down
c48313.graph_c0	55.746	54.2032	56.6261	26.6977	31.65	23.9759	23.7107	24.1666	27.1459	1.26267e-14	-0.955254	normal	0.516271	-0.21698	normal	5.52953e-35	-1.20767	down
c48314.graph_c0	18.1415	20.5897	19.368	9.93868	7.53641	10.349	8.04542	10.4193	8.4815	4.78238e-16	-0.993466	normal	0.796986	-0.125154	normal	2.96835e-11	-1.15268	down
c48322.graph_c0	766.126	764.226	775.518	416.528	404.999	421.146	246.961	262.134	252.283	0	-0.871379	normal	8.57742e-29	-0.761598	normal	1.52875e-133	-1.65384	down
c48323.graph_c0	26.4553	29.9146	29.9453	16.0898	14.8269	16.0317	11.237	9.76649	9.50491	9.84642e-19	-0.822671	normal	0.000208508	-0.679075	normal	1.93334e-27	-1.5429	down
c48327.graph_c0	14.3952	15.5716	15.4225	17.3856	15.7527	15.0869	28.3784	40.8708	40.0025	0.645252	0.139069	normal	1.50687e-11	1.06521	up	1.02484e-14	1.20977	up
c48330.graph_c0	33.0114	31.971	30.4722	49.4941	51.3083	51.3872	72.0364	79.4119	80.005	2.66087e-48	0.723513	normal	2.40284e-09	0.504742	normal	9.11721e-46	1.21356	up
c48331.graph_c0	17.9876	17.6927	17.0418	7.0482	7.91251	8.21622	6.31665	5.95205	6.79287	2.61608e-27	-1.12502	down	0.330769	-0.355142	normal	3.37691e-24	-1.51409	down
c48333.graph_c0	0.846775	0.853594	1.10528	3.85871	4.57103	3.67869	3.7501	3.67363	4.43903	7.69774e-21	2.01715	up	0.907546	-0.0840973	normal	2.36107e-11	1.94643	up
c48334.graph_c0	9.66094	9.79047	8.68798	15.1074	16.7074	14.8865	22.3011	29.4019	26.8389	9.63947e-40	1.41305	up	4.21923e-08	0.697836	normal	8.34023e-51	2.10897	up
c48339.graph_c0	0.513197	0.801861	1.37517	5.29683	4.39744	6.36972	6.01079	7.80807	5.79505	1.01258e-19	2.40926	up	0.782742	0.179594	normal	1.51422e-14	2.64841	up
c48343.graph_c0	0.0384898	0.323331	0.0514082	1.02519	1.54778	1.47434	1.94154	2.02242	0.985031	1.28775e-07	2.32079	up	0.894045	0.153911	normal	1.13037e-05	2.76454	up
c48344.graph_c0	8.39077	8.62648	9.21491	6.45017	7.2471	6.4556	3.96287	4.94084	4.27273	0.0127289	-0.321089	normal	0.000786885	-0.683972	normal	1.20491e-09	-1.0459	down
c48345.graph_c0	0.449048	0.607863	0.308449	1.06791	1.14276	0.97335	1.56919	1.98402	1.52232	0.0326875	1.00251	normal	0.775595	0.496357	normal	0.00185047	1.64293	up
c48346.graph_c0	0.333578	0.297465	0.385561	0.441403	1.11383	0.543931	1.26333	1.26721	1.727	0.0775592	0.893374	normal	0.21056	0.754657	normal	3.29212e-05	1.86764	up
c48349.graph_c1	0	0.116399	0.102816	0.640746	0.622007	0.715699	0.771296	0.857608	0.537289	5.38969e-06	2.12386	up	0.988408	0.0316346	normal	0.000496394	2.43782	up
c48357.graph_c0	65.6123	67.0848	66.535	42.9442	45.609	44.0727	26.5299	27.7891	27.0052	1.33309e-31	-0.536972	normal	5.92776e-18	-0.787223	normal	1.56607e-61	-1.34874	down
c48366.graph_c1	0.115469	0.193999	0.359857	0.512597	0.940243	0.830211	0.930875	1.17761	0.946653	0.00406292	1.41593	up	0.820393	0.219441	normal	0.00513286	1.85038	up
c48374.graph_c0	14.8955	14.7568	15.371	8.99892	10.9502	10.12	5.61185	8.81928	8.05934	2.60806e-06	-0.589069	normal	0.158495	-0.487725	normal	8.14321e-08	-1.1173	down
c48383.graph_c0	1.21884	1.16399	2.00492	2.53451	0.708799	2.20435	22.2479	24.6018	17.4875	0.748068	0.277499	normal	5.90672e-28	2.9904	up	3.57344e-34	3.58595	up
c48384.graph_c0	9.90471	9.19554	8.76509	12.2169	13.5106	12.6536	22.7266	20.4802	19.8285	5.98562e-10	0.501012	normal	1.77802e-09	0.630623	normal	2.37008e-27	1.12105	up
c48391.graph_c0	0.590177	0.43973	0.462674	0.398686	0.636472	0.672757	2.28729	1.60001	1.62466	0.748068	0.384139	normal	0.00772743	1.164	up	0.000294507	1.77367	up
c48392.graph_c0	4.07992	3.36264	3.36723	0.726179	2.06853	1.18806	0.917577	1.81762	0.678008	7.99832e-05	-1.2377	down	0.913103	-0.151921	normal	0.00112429	-1.48499	down
c48393.graph_c0	14.5748	17.2918	16.155	11.3768	12.4401	11.0074	4.52139	5.49125	6.76729	0.00149872	-0.356474	normal	3.3259e-08	-1.07761	down	5.50703e-17	-1.49022	down
c48399.graph_c0	0.307918	0.426797	0.75827	0.897044	0.506285	0.687071	3.63041	3.41763	3.56914	0.21924	0.769871	normal	1.40102e-08	1.85627	up	2.81422e-14	2.94392	up
c48400.graph_c2	38.2204	34.7387	33.9808	57.6529	60.407	57.4277	78.2999	93.3512	89.9192	7.82442e-58	0.781703	normal	2.41051e-08	0.523974	normal	2.47675e-43	1.29049	up
c48407.graph_c0	8.01871	6.60889	6.67021	4.0723	3.73204	3.4783	2.40698	2.45762	3.55634	7.67642e-07	-0.833066	normal	0.199821	-0.56659	normal	7.58309e-09	-1.46669	down
c48408.graph_c0	0.987905	1.11226	1.05387	2.53451	2.24212	3.03456	1.72877	0.640006	0.869897	2.04983e-05	1.23969	up	0.0150877	-1.07216	normal	0.99705	-0.0140225	normal
c48416.graph_c0	514.839	514.989	527.178	211.916	214.708	209.6	170.762	203.88	198.823	0	-1.23792	down	0.0154183	-0.239999	normal	1.22198e-86	-1.49505	down
c48417.graph_c0	0.102639	0.129332	0.0257041	0.341731	0.27484	0.100198	1.38301	0.640006	0.946653	0.223287	0.907216	normal	0.00370366	1.36939	up	2.79835e-07	2.88281	up
c48418.graph_c0	11.5341	10.4759	11.5668	4.39979	3.28362	3.93634	3.17827	4.67204	4.73326	1.08799e-19	-1.44678	down	0.988408	0.0278361	normal	1.34079e-10	-1.45152	down
c48419.graph_c0	0.346408	0	0.424117	1.33845	1.12829	1.20237	1.5027	2.67522	1.35602	0.00963806	1.44171	up	0.782742	0.279826	normal	0.000321854	2.28121	up
c48420.graph_c0	0.756966	0.750128	0.886791	5.62432	5.4968	5.18166	1.06386	1.22881	1.11296	7.63993e-25	2.59002	up	1.88342e-12	-2.05374	down	0.698914	0.386155	normal
c48429.graph_c0	0.397728	0.310398	0.591194	1.87952	1.99621	1.14512	0.691507	0.499205	0.601252	0.000379705	1.60726	up	0.0940128	-1.02411	normal	0.790821	0.361228	normal
c48431.graph_c0	0.0384898	0.400931	0.154225	3.1183	2.61822	2.03258	0.345753	0.460804	0.153511	9.53314e-16	2.97677	up	1.46534e-08	-2.24108	down	0.772687	0.406564	normal
c48438.graph_c0	1.79619	1.82359	1.5808	0.882805	0.723264	1.1308	0.359052	0.550405	0.447741	0.0396465	-0.792074	normal	0.490947	-0.704601	normal	0.000358708	-1.78311	down
c48446.graph_c0	50.5756	47.7366	45.1878	178.683	166.785	177.293	288.465	382.429	413.329	3.1499e-235	1.89564	up	3.55248e-18	0.950109	normal	1.134e-58	2.81181	up
c48449.graph_c0	31.5616	33.704	31.5004	35.0417	31.3173	35.2553	16.3169	16.1025	17.3724	0.415332	0.117857	normal	5.44573e-19	-1.09282	down	1.09345e-16	-1.01096	down
c48451.graph_c0	0.551687	0.827728	1.69647	0.512597	0.0867917	0.114512	0.359052	0.102401	0.115133	0.0116068	-1.31615	normal	0.782742	-0.317423	normal	0.0024653	-2.20453	down
c48453.graph_c0	95.4932	95.4344	97.8683	130.712	139.214	131.86	227.107	212.751	223.615	6.45293e-47	0.515269	normal	1.13758e-24	0.644926	normal	1.17295e-78	1.14344	up
c48454.graph_c0	1.80902	1.64252	3.23871	1.16758	0.867917	0.758641	1.516	2.21442	3.15977	0.00924459	-1.04892	down	0.104892	0.92201	normal	0.997461	-0.00269088	normal
c48457.graph_c0	2.92522	2.83238	2.2234	8.52904	7.72446	7.90132	40.0276	46.938	47.8827	1.20236e-18	1.50687	up	4.58045e-68	2.35938	up	2.14052e-124	3.91409	up
c48460.graph_c1	27.2764	28.1557	30.4336	47.9563	55.807	51.9597	66.1985	73.0375	70.5128	2.12076e-45	0.892213	normal	0.00157187	0.337678	normal	2.92344e-36	1.21366	up
c48463.graph_c0	68.9352	69.4515	66.6507	21.1161	24.0992	23.1171	13.6972	16.8322	15.543	4.67929e-163	-1.54458	down	4.45054e-06	-0.645798	normal	1.49742e-108	-2.21828	down
c48468.graph_c0	1.07771	1.86239	1.37517	1.80833	0.925778	1.66042	3.64371	5.01765	4.00409	0.984681	0.0166144	normal	0.000278709	1.25376	up	9.49424e-05	1.39447	up
c48472.graph_c1	2.5275	2.54785	3.00738	0.526835	0.896847	1.60317	0	0.140801	0.307023	0.00399384	-1.12159	down	0.0401503	-1.18973	normal	1.24307e-08	-3.38627	down
c48486.graph_c0	13.1892	11.6529	13.5589	3.60242	5.74271	3.56418	3.51073	3.84003	3.33887	1.74397e-05	-1.40968	down	0.895555	-0.172766	normal	0.000119824	-1.7221	down
c48486.graph_c1	50.5499	49.8965	46.4216	24.8894	27.2237	24.663	20.9048	27.0338	23.5768	1.87574e-41	-0.891765	normal	0.782742	-0.174772	normal	8.12031e-21	-1.08484	down
c48487.graph_c0	1.06488	0.775995	0.154225	2.84776	1.98174	1.66042	2.56655	2.99523	3.01905	0.04676	1.14947	normal	0.782742	0.276028	normal	0.00153265	1.76954	up
c48493.graph_c0	11.4186	11.6399	10.333	13.4699	14.6678	13.6269	24.6948	25.0882	27.9518	0.000309291	0.355664	normal	9.66604e-12	0.79832	normal	1.73706e-22	1.14784	up
c48494.graph_c0	1.59091	1.44852	1.79929	2.93319	2.43017	3.63575	8.33798	7.98727	7.36854	2.03427e-05	0.910994	normal	2.44793e-10	1.23338	up	8.36943e-28	2.19107	up
c48497.graph_c0	4.13124	5.85876	5.64205	3.13254	3.25469	4.20831	2.07452	2.16322	2.13637	0.0954851	-0.485547	normal	0.143085	-0.699242	normal	9.42533e-05	-1.2929	down
c48498.graph_c0	9.5583	8.01861	9.35629	3.77328	4.15153	4.48027	4.64108	4.10884	4.02967	2.39672e-09	-1.03962	down	0.98042	-0.0411665	normal	2.70431e-06	-1.11347	down
c48513.graph_c0	5.18329	5.43196	4.76811	6.12268	7.85465	6.82777	21.6495	22.7586	25.0863	0.00674123	0.522685	normal	1.23752e-22	1.5671	up	8.89473e-38	2.11994	up
c48520.graph_c1	3.69502	2.49612	2.23626	1.56627	1.85156	1.97533	6.60921	6.45126	7.40692	0.123894	-0.585121	normal	9.68071e-10	1.67179	up	4.86028e-05	1.17381	up
c48523.graph_c0	42.9674	41.7615	39.0702	33.9168	31.5922	30.5317	13.3381	11.0977	11.7948	7.24173e-08	-0.313861	normal	1.35721e-42	-1.47577	down	4.79689e-74	-1.82569	down
c48525.graph_c0	4.50331	4.26797	3.82991	6.63528	6.42258	7.31444	12.2875	13.0945	11.7052	9.26496e-10	0.730741	normal	5.08409e-08	0.752138	normal	8.50048e-26	1.48052	up
c48526.graph_c0	0.949415	1.17693	1.38802	0.185104	0.144653	0.443733	0.279262	0.371203	0.434949	8.78095e-05	-1.66061	down	0.949339	0.111561	normal	0.00541852	-1.6636	down
c48529.graph_c0	12.9711	14.1748	13.7131	34.1873	33.9211	33.8239	72.3822	87.2456	89.6506	2.22528e-155	1.39797	up	1.23485e-41	1.18072	up	8.47133e-156	2.56513	up
c48535.graph_c0	3.39993	2.87118	2.09488	5.62432	4.75908	4.66636	11.9019	12.9409	13.7904	3.61314e-05	0.840612	normal	8.18448e-12	1.22797	up	4.33341e-25	2.10238	up
c48538.graph_c0	64.0983	64.9249	65.5197	62.6222	59.5535	62.3803	31.796	24.9474	24.4595	0.748068	-0.0210643	normal	2.43901e-47	-1.26846	down	9.64046e-54	-1.32035	down
c48540.graph_c0	2.50184	2.71598	1.34946	8.48632	8.15842	4.99558	10.0003	2.26562	8.44312	5.25761e-06	1.56055	up	0.94951	-0.107132	normal	0.0769007	1.34425	normal
c48543.graph_c0	286.916	287.028	291.6	131.139	133.558	130.472	106.106	125.467	130.485	5.01251e-296	-1.07069	down	0.102738	-0.214056	normal	3.13655e-55	-1.30207	down
c48544.graph_c0	8.48058	9.27314	9.56192	4.28588	4.75908	4.62341	1.87505	1.11361	2.09799	2.93623e-10	-0.933569	normal	1.00218e-05	-1.3333	down	1.77639e-22	-2.41482	down
c48552.graph_c0	0.333578	0.258665	0.411265	0.882805	0.694333	0.357849	3.16497	2.91843	1.82934	0.3987	0.706996	normal	0.000357818	1.48366	up	3.49958e-08	2.60535	up
c48557.graph_c0	19.3347	19.2188	19.7664	14.0822	14.9137	13.4981	9.72099	9.38248	8.39195	9.41597e-08	-0.403408	normal	2.17684e-07	-0.704495	normal	1.36816e-22	-1.13815	down
c48563.graph_c0	3.55389	4.08691	1.92781	1.99343	1.28741	1.8465	1.01066	1.63841	1.27926	0.0302547	-0.769174	normal	0.782742	-0.372786	normal	0.00736483	-1.25448	down
c48566.graph_c0	43.6987	45.3569	41.7948	47.8566	48.5889	50.6285	118.979	86.964	89.9832	1.4882e-05	0.219079	normal	3.31859e-19	0.901894	normal	1.9757e-29	1.11003	up
c48574.graph_c0	1.64223	1.48732	1.49084	3.88719	4.05028	3.30653	2.07452	2.39362	1.49673	1.65211e-06	1.24271	up	0.0260097	-0.869497	normal	0.698914	0.289077	normal
c48585.graph_c0	37.6687	45.0465	37.9007	26.8401	24.1281	28.127	8.49756	10.5345	10.5539	9.31483e-07	-0.553653	normal	2.21565e-25	-1.46629	down	5.30825e-55	-2.0714	down
c48602.graph_c0	0.898095	0.853594	1.32376	1.42388	1.11383	1.27394	2.9921	2.76482	2.73762	0.0800144	0.74249	normal	2.47904e-08	1.57956	up	1.93051e-16	2.49144	up
c48603.graph_c0	32.9473	36.1743	33.6852	22.5543	20.7143	24.1477	3.92297	3.75043	4.96353	3.63213e-11	-0.560692	normal	4.3677e-41	-2.38176	down	7.9269e-79	-3.04664	down
c48620.graph_c0	11.6111	10.7475	8.23816	3.58818	3.18236	3.42104	1.17024	2.06082	2.39222	3.72764e-14	-1.46796	down	0.142139	-0.76855	normal	1.19764e-15	-2.3899	down
c48621.graph_c0	0.603007	1.03466	0.796827	2.12158	1.76476	2.08984	2.32719	2.17602	1.94448	0.000227056	1.19641	up	0.988408	0.0223594	normal	0.00763212	1.24479	up
c48622.graph_c1	7.6723	11.1614	9.62618	24.1205	21.9149	20.24	52.754	59.3669	56.4282	8.25679e-15	1.2727	up	9.48408e-27	1.24421	up	5.3639e-78	2.53972	up
c48627.graph_c0	105.039	108.018	109.487	73.9848	75.4943	74.1464	52.1024	51.0469	55.4559	3.17805e-39	-0.476323	normal	2.40678e-14	-0.586215	normal	2.50383e-51	-1.08462	down
c48644.graph_c1	0.269429	0.0905327	0.783975	4.38555	5.01945	3.40673	17.0483	22.7586	21.4916	1.93616e-11	2.66837	up	9.58359e-17	2.03845	up	2.07009e-36	5.1766	up
c48646.graph_c0	0.192449	0.400931	0.578342	0.128149	0	0.314907	0.784594	0.998409	0.985031	0.748068	-0.482821	normal	0.00203136	1.53942	up	0.0568209	1.28228	normal
c48649.graph_c0	7.95456	7.68235	7.5313	7.09092	7.20371	6.44129	27.5672	32.3843	30.9965	0.748068	-0.116037	normal	1.42132e-55	1.96506	up	1.98728e-53	1.86234	up
c48650.graph_c0	24.0176	21.0165	20.7689	177.159	199.1	178.853	27.0885	26.4322	27.5169	2.79619e-274	3.07109	up	4.14448e-303	-2.84453	down	0.270581	0.209568	normal
c48653.graph_c3	1.96298	0.866528	1.59365	0.968238	0.665403	0.730013	0	0.140801	0	0.679567	-0.576929	normal	0.217439	-0.810298	normal	0.00239073	-2.54507	down
c48657.graph_c0	1.16752	0.581996	0.848235	1.29573	0.853451	0.500989	2.76603	3.63523	3.42842	0.984681	0.0491263	normal	0.00400845	1.31808	up	0.00103592	1.66885	up
c48660.graph_c0	1.886	2.75478	2.37763	4.01534	6.85654	4.26557	2.48677	1.58721	3.40283	0.00032395	1.1304	up	0.0303406	-0.982942	normal	0.99705	0.0103643	normal
c48663.graph_c1	523.32	511.264	515.405	367.631	368.445	367.526	247.692	260.994	264.679	5.55324e-88	-0.441824	normal	1.39776e-22	-0.597301	normal	4.35547e-68	-1.05942	down
c48664.graph_c0	12.8043	11.1097	12.5821	14.552	15.6804	15.6452	19.8808	23.7314	23.8838	6.18689e-11	0.650653	normal	0.000467357	0.494438	normal	2.22328e-16	1.13309	up
c48667.graph_c0	0.282258	0.0905327	0.231337	0.284776	0.202514	0.543931	2.2208	2.36802	1.75259	0.570261	0.596286	normal	4.97988e-10	2.09745	up	9.06737e-16	3.09871	up
c48668.graph_c0	0.885265	0.814795	0.796827	7.20483	8.44772	7.90132	0	0.0512005	0	2.48915e-38	3.04318	up	1.48562e-41	-4.89302	down	4.3386e-05	-3.11413	down
c48672.graph_c0	0.102639	0.685462	0.462674	1.76561	1.80816	2.43338	2.28729	1.70242	2.44339	1.76816e-06	1.88805	up	0.991029	0.0153445	normal	0.000475374	2.01447	up
c48679.graph_c0	0	0	0	0.299015	0.303771	0.157454	2.34049	2.91843	2.73762	0.00326457	1.58986	up	4.01563e-12	2.53933	up	1.07562e-18	5.51817	up
c48683.graph_c1	0.0641496	0.129332	0.218485	1.77985	1.50439	0.515303	1.31652	2.03522	1.50953	4.4775e-05	2.00454	up	0.869304	0.189913	normal	7.12127e-05	2.67926	up
c48684.graph_c1	9.09642	6.63476	6.81158	19.7634	19.3979	17.3485	24.3091	28.2883	27.7855	2.07723e-22	1.33358	up	0.0304952	0.416732	normal	7.99717e-23	1.75023	up
c48684.graph_c2	10.8028	11.9503	11.6311	28.2355	23.3325	25.851	35.7589	35.0979	31.2267	1.38713e-43	1.2471	up	0.047243	0.299761	normal	1.54783e-37	1.53209	up
c48687.graph_c0	107.271	114.226	111.003	62.9782	61.6221	62.9386	50.2406	55.2325	53.1149	6.76173e-79	-0.776013	normal	0.000835855	-0.326758	normal	8.29517e-47	-1.12394	down
c48690.graph_c0	7.94173	11.8727	9.30488	4.49946	5.39555	5.1244	5.2262	3.73763	3.69706	3.89498e-05	-0.865703	normal	0.740225	-0.314534	normal	6.16862e-09	-1.23739	down
c48691.graph_c0	0.397728	0.55613	0.372709	2.83352	2.54589	2.79123	8.1651	8.61448	10.1829	1.33954e-22	2.45406	up	9.76419e-18	1.55218	up	1.37515e-57	4.12966	up
c48693.graph_c0	0.179619	0.193999	0.0899643	1.45236	1.46099	0.701385	0.638314	0.396804	0.3454	2.93888e-07	2.19361	up	0.0887461	-0.997823	normal	0.401833	1.1002	normal
c48695.graph_c0	30.3941	29.3326	30.3951	13.2706	14.3496	12.6106	10.8247	13.9521	12.1274	1.10079e-16	-0.984366	normal	0.843583	-0.100678	normal	2.68209e-11	-1.11117	down
c48697.graph_c0	86.8458	82.8892	85.1576	249.535	257.033	251.282	190.018	190.85	194.435	0	1.61284	up	1.81759e-16	-0.482758	normal	5.45483e-72	1.10866	up
c48698.graph_c0	0.487537	0.375064	0.56549	1.76561	1.69244	1.66042	5.47886	4.44164	3.8122	1.09445e-12	1.77107	up	1.00503e-08	1.24204	up	1.88746e-31	3.10152	up
c48708.graph_c0	6.33798	6.09156	6.01476	3.92991	4.5421	4.02223	0.452139	0.729607	0.869897	0.0163017	-0.499892	normal	2.70445e-11	-2.21688	down	3.7608e-20	-3.05551	down
c48710.graph_c0	0.372068	0.245732	0.347005	0.270537	0.159118	0.200396	1.44951	1.79202	0.652423	0.748068	-0.435	normal	0.000249786	1.6928	up	0.00301503	1.71413	up
c48721.graph_c0	70.1541	70.9518	70.185	31.6528	33.2412	34.969	30.0673	33.5491	33.5806	3.90879e-129	-1.0214	down	0.782742	-0.113794	normal	2.76215e-45	-1.15394	down
c48722.graph_c0	1232.58	1207.1	1238.46	1789.87	1630.69	1673.58	2673.51	2607.09	2568.58	3.87791e-30	0.498593	normal	4.07997e-24	0.579427	normal	3.5903e-89	1.06112	up
c48728.graph_c0	3.41276	3.31091	2.1977	3.71633	2.27105	4.12243	12.5934	10.4065	12.4472	0.748068	0.211859	normal	1.61123e-12	1.59537	up	3.23817e-17	1.88052	up
c48738.graph_c0	0.192449	0.0905327	0.0514082	0.669223	0.405028	0.586873	0.359052	0.217602	0.191889	0.000330876	1.66591	up	0.393954	-0.758776	normal	0.698914	0.804148	normal
c48742.graph_c0	0.436218	0.206932	0.424117	1.77985	1.83709	1.44571	2.63305	2.82883	3.4668	4.75818e-11	1.95362	up	0.0109007	0.778341	normal	1.19256e-16	2.84923	up
c48748.graph_c0	2.29656	1.33212	1.70932	3.07558	3.58739	3.06319	4.14904	4.22404	5.24497	0.00114172	0.851935	normal	0.688935	0.367868	normal	0.000118025	1.2431	up
c48752.graph_c0	0.166789	0.284531	0.282745	0.156627	0.448424	0.243338	1.87505	1.48481	1.66304	0.875541	0.181886	normal	6.67669e-07	1.9001	up	8.54117e-09	2.47382	up
c48754.graph_c0	8.54473	8.75581	8.91932	18.0406	18.0527	17.7636	21.5165	27.5458	26.9924	2.35996e-26	1.07328	up	0.0228761	0.391841	normal	1.12943e-22	1.45328	up
[truncated: 3,430 more rows]
