# Supplementary material for: Integrated transcriptome and miRNA analysis uncovers molecular regulators of aerial stem-to-rhizome transition in the medical herb Gynostemma pentaphyllum
Source: BMC Genomics. 2019 Nov 15;20:865. doi: 10.1186/s12864-019-6250-8 (PMC6858658; doi:10.1186/s12864-019-6250-8)
Supplement: Supplementary file 12 — Additional file 12: Table S4. Classification of small RNAs. [file 12864_2019_6250_MOESM12_ESM.xlsx]

## Sheet: Additional file 12 
Additional file 12:Table S4. Classification of small RNAs.
Read Type	Total Reads	Percentage
miRNA	13826579	0.0491
rRNA	181989831	0.6457
tRNA	7844157	0.0278
snRNA	67	0
snoRNA	283124	0.001
Repeat	515464	0.0018
Unannotated	77386791	0.2746
Total	281846013	1
