# Supplementary material for: Integrated transcriptome and miRNA analysis uncovers molecular regulators of aerial stem-to-rhizome transition in the medical herb Gynostemma pentaphyllum
Source: BMC Genomics. 2019 Nov 15;20:865. doi: 10.1186/s12864-019-6250-8 (PMC6858658; doi:10.1186/s12864-019-6250-8)
Supplement: Supplementary file 13 — Additional file 13: Table S5. Detailed information of known and novel miRNAs in Gynostemma pentaphyllum. [file 12864_2019_6250_MOESM13_ESM.xlsx]

## Sheet: Additional file 13
Additional file 13:Table S5. Detailed information of known and novel miRNAs in Gynostemma pentaphyllum.
(a) Known miRNAs
ID	mature sequence	Stage 1-1	Stage 1-2	Stage 1-3	Stage 2-1	Stage 2-2	Stage 2-3	Stage 3-1	Stage 3-2	Stage 3-3
GpmiR156	UUGACAGAAGAUAGAGAGC	0	0	0	14.8889	5.94004	6.18074	14.0632	865.066	35.0137
GpmiR156a	UGACAGAAGAGAGUGAGCACA	13.9833	12.4833	9.61913	67.0002	65.3405	55.6266	260.169	12551.9	230.09
GpmiR156a	UGACAGAAGAGAGAGAGCAC	0	0	0	0	0	0	0	9.15414	0
GpmiR156a	UGACAGAAGAGAGAGAGCACA	0	0	0	0	0	0	0	9.15414	0
GpmiR156a-5p	UGACAGAAGAGAGUGAGCAC	13.9833	12.4833	9.61913	67.0002	65.3405	55.6266	260.169	12561	235.092
GpmiR156b-5p	UUGACAGAAGAUAGAGAGCAC	0	0	0	14.8889	5.94004	6.18074	14.0632	862.015	35.0137
GpmiR156c	UUGACAGAAGAGAGAGAGCAC	0	0	0	0	0	0	0	9.15414	0
GpmiR156h	UGACAGAAGAGAGAGAGCAU	0	0	0	0	0	0	0	7.62845	0
GpmiR157d-5p	UGACAGAAGAUAGAGAGCAC	0	0	0	0	0	0	0	7.62845	0
GpmiR159	UUUGGAUUGAAGGGAGCUCUA	105028	83850.4	105253	218019	181652	236787	377597	391124	355524
GpmiR160	GCCUGGCUCCCUGUAUGCCAU	370.557	493.09	413.623	632.779	647.464	580.989	555.497	691.138	560.218
GpmiR160a-3p	GCGUAUGAGGAGCCAAGCAUA	41.9498	62.4165	81.7626	59.5557	95.0407	101.982	91.4109	38.1423	30.0117
GpmiR160a-5p	UGCCUGGCUCCCUGUAUGCCA	608.273	773.965	716.625	1183.67	1384.03	1251.6	1188.34	1759.12	1485.58
GpmiR160d	UGCCUGGCUCCCUGCAUGCCA	6.99164	0	0	0	0	6.18074	0	9.15414	0
GpmiR160f	UGCCUGGCUCCCUGUAUGCC	314.624	468.124	360.717	476.446	629.644	494.459	379.707	904.734	445.174
GpmiR160h	UGCCUGGCUCCCUGUAUGCCAUU	370.557	493.09	413.623	632.779	647.464	580.989	555.497	691.138	560.218
GpmiR162	UCGAUAAACCUCUGCAUCCAG	12878.6	9418.65	10157.8	6580.91	9694.15	7253.1	7474.6	15131.8	6542.55
GpmiR162a	UCGAUAAACCUCUGCAUCCA	12878.6	9418.65	10157.8	6580.91	9694.15	7246.91	7460.54	15131.8	6542.55
GpmiR164a	UGGAGAAGCAGGGCACGUGAA	97.8829	87.3831	110.62	126.556	47.5203	61.8074	91.4109	329.549	75.0293
GpmiR164a-5p	UGGAGAAGCAGGGCACGUGCA	363.565	486.849	480.957	789.113	564.304	658.249	485.181	2807.27	595.232
GpmiR164b	UGGAGAAGCAGGGCACGUGC	363.565	486.849	480.957	789.113	564.304	658.249	485.181	2807.27	595.232
GpmiR166a	UCGGACCAGGCUUCAUUCCCCC	53101.5	58496.8	60869.9	55066.7	54262.3	53200.7	30496.1	26449.4	32577.7
GpmiR166a	UCGGACCAGGCUUCAUUCC	985.821	1104.77	1163.91	1064.56	1075.15	1140.35	745.35	839.13	870.339
GpmiR166a-3p	UCGGACCAGGCUUCAUUCCCC	53101.5	58496.8	60869.9	55066.7	54262.3	53200.7	30496.1	26449.4	32577.7
GpmiR166a-5p	GGAAUGUUGUCUGGCUCGAGG	26645.1	27294.7	23268.7	16429.9	16032.2	16286.2	11124	8980.21	12099.7
GpmiR166b	UCUCGGACCAGGCUUCAUUCC	68420.2	75330.5	76909.8	68697.5	68934.2	68204.4	47273.5	38207.9	51144.9
GpmiR166b-5p	GGACUGUUGUCUGGCUCGAGG	103294	108904	101193	82477.2	80315.3	82349.1	50395.5	43080.9	60188.5
GpmiR166e	GGACCAGGCUUCAUUCCCC	50074.1	55975.1	58700.7	53101.4	51630.8	51980	29364	25775	31922.4
GpmiR166e-3p	CUCGGACCAGGCUUCAUUCCC	126444	119615	115266	100039	112974	90529.3	63847	47127	61288.9
GpmiR166e-5p	GGAAUGUUGGCUGGCUCGAGG	133289	128310	108576	48433.7	55575	45063.8	9119.99	7483.51	10334
GpmiR166g	UCGGACCAGGCUUCAUUCCC	19912.2	21664.8	20575.3	17665.7	19002.2	18128.1	19104.9	13540.5	20428
GpmiR166m	CGGACCAGGCUUCAUUCCCC	62.9247	74.8998	81.7626	81.8891	77.2205	86.5303	49.2212	38.1423	55.0215
GpmiR166u	UCUCGGACCAGGCUUCAUUC	68420.2	75330.5	76909.8	68697.5	68934.2	68201.3	47273.5	38204.8	51144.9
GpmiR167	UGAAGCUGCCAGCAUGAUCUG	69.9164	99.8664	76.953	223.334	118.801	148.338	260.169	2894.23	230.09
GpmiR167-5p	UGAAGCUGCCAGCAUGAUCUU	55.9331	62.4165	67.3339	186.112	184.141	176.151	168.759	2956.79	210.082
GpmiR167a	UGAAGCUGCCAGCAUGAUCUAA	83.8997	124.833	101.001	245.667	136.621	200.874	393.77	7109.72	400.156
GpmiR167a-5p	UGAAGCUGCCAGCAUGAUCUA	83.8997	124.833	101.001	245.667	136.621	200.874	393.77	7109.72	400.156
GpmiR167d	UGAAGCUGCCAGCAUGAUCU	69.9164	99.8664	76.953	223.334	118.801	148.338	260.169	2892.71	230.09
GpmiR167d-5p	UGAAGCUGCCAGCAUGAUCUGG	104.875	124.833	120.239	342.445	190.081	210.145	358.612	3004.08	335.131
GpmiR167h	UGAAGCUGCCAGCAUGAUCUUA	62.9247	62.4165	67.3339	171.223	142.561	173.061	140.632	2950.69	190.074
GpmiR168	UCGCUUGGUGCAGGUCGGGA	4992.03	6266.62	6204.34	6111.91	5785.6	5037.3	5076.82	5018	5757.25
GpmiR168a-3p	CCCGCCUUGCAUCAACUGAAU	9494.64	9824.36	10196.3	8308.02	8446.74	8529.42	7249.59	4798.3	6707.62
GpmiR168a-5p	UCGCUUGGUGCAGGUCGGGAA	5453.48	6566.22	6473.67	6216.13	5910.34	5117.65	5224.48	5054.61	5917.31
GpmiR168b	UCGCUUGGUGCAGGUCGGG	4992.03	6266.62	6204.34	6111.91	5785.6	5037.3	5076.82	5018	5757.25
GpmiR169b-5p	CAGCCAAGGAUGACUUGCCGG	0	0	0	0	0	3.09037	0	16.7826	5.00195
GpmiR169g	AAGCCAAGGAUGAAUUGCCGG	83.8997	112.35	72.1435	141.445	124.741	123.615	182.822	112.901	155.06
GpmiR171a	UGAUUGAGCCGUGCCAAUAUC	62.9247	31.2083	24.0478	37.2223	23.7602	12.3615	98.4425	70.1818	110.043
GpmiR171a	UUGAGCCGCGCCAAUAUCAC	0	0	0	0	0	3.09037	0	0	0
GpmiR171a	UGAUUGAGCCGUGCCAAUAU	104.875	49.9332	43.2861	52.1113	47.5203	33.9941	126.569	137.312	130.051
GpmiR171a	UUGAGCCGUGCCAAUAUCACU	202.758	106.108	163.525	104.223	184.141	191.603	196.885	146.466	115.045
GpmiR171a-3p	UGAUUGAGCCGCGCCAAUAUC	76.908	99.8664	91.3817	74.4446	53.4604	98.8918	28.1264	314.292	40.0156
GpmiR171a-3p	UGAUUGAGCCGCGCCAAUAU	55.9331	81.1415	81.7626	59.5557	47.5203	86.5303	28.1264	302.087	40.0156
GpmiR171b-3p	UUGAGCCGUGCCAAUAUCAC	41.9498	12.4833	14.4287	14.8889	17.8201	18.5422	21.0948	50.3478	20.0078
GpmiR171b-3p	UUGAGCCGUGCCAAUAUCACG	41.9498	12.4833	14.4287	14.8889	17.8201	18.5422	21.0948	50.3478	20.0078
GpmiR171e	UUAUUGAACCGGACCAAUAUC	0	0	14.4287	0	11.8801	3.09037	0	1.52569	0
GpmiR171g	UGAUUGAGCCGCGCCAAUAUCU	76.908	99.8664	91.3817	74.4446	53.4604	98.8918	28.1264	314.292	40.0156
GpmiR171k-3p	UUGAGCCGCGCCAAUAUCACU	188.774	274.633	346.289	171.223	207.901	241.049	140.632	99.1699	85.0332
GpmiR172a-3p	AGAAUCUUGAUGAUGCUGCAU	76.908	81.1415	67.3339	59.5557	71.2805	55.6266	77.3477	183.083	80.0312
GpmiR172a-3p	AGAAUCUUGAUGAUGCUGCA	20.9749	31.2083	19.2383	29.7779	11.8801	15.4518	21.0948	42.7193	10.0039
GpmiR172c-3p	AGAAUCUUGAUGAUGCUGCAG	223.732	156.041	101.001	111.667	83.1606	114.344	154.695	408.885	40.0156
GpmiR172c-3p	AGAAUCUUGAUGAUGCUGC	6.99164	0	0	7.44446	5.94004	3.09037	0	28.9881	5.00195
GpmiR2111a-5p	UAAUCUGCAUCCUGAGGUUUA	1244.51	1610.35	1163.91	2278.01	1877.05	1810.96	2700.14	2166.48	3176.24
GpmiR319	UUGGACUGAAGGGAGCUCC	125.849	168.525	187.573	223.334	172.261	250.32	246.106	248.688	315.123
GpmiR319	AUUGGACUGAAGGGAGCUCC	377.548	474.366	606.005	461.557	344.522	689.152	513.307	514.158	715.279
GpmiR319	UUGGACUGAAGGGAGCUCCCU	43068.5	44596.6	44358.6	53749	62144.7	55669.9	69507.4	44475.4	67751.4
GpmiR319a	CUUGGACUGAAGGGAGCUCC	237.716	312.083	322.241	402.001	297.002	426.471	414.865	398.205	555.217
GpmiR319a	UUGGACUGAAGGGAGCUCCC	40768.2	41993.8	42333.8	52624.9	60517.1	54545	67967.5	44467.8	66731
GpmiR319c	UUGGACUGAAGGGAGCUCCU	2195.37	1841.29	1818.02	2091.89	2251.28	2178.71	3572.06	2621.14	3766.47
GpmiR319c	CUUGGACUGAAGGGAGCUCCC	7886.57	7989.31	8835.17	11658	10205	12726.1	13542.9	10025.3	16256.3
GpmiR319c-3p	UUGGACUGAAGGGAGCUCCUU	2244.32	1853.77	1793.97	2032.34	2263.16	2141.63	3663.47	6266.01	3801.48
GpmiR319g	UUGGACUGAAGGGAGCUCCUUC	2328.22	1947.4	1890.16	2188.67	2352.26	2274.51	3768.94	6368.23	3961.55
GpmiR319q	UGGACUGAAGGGAGCUCCUUC	2328.22	1947.4	1890.16	2188.67	2352.26	2274.51	3768.94	6368.23	3961.55
GpmiR390a-5p	AAGCUCAGGAGGGAUAGCGCC	510.39	436.916	437.67	804.002	671.225	843.671	1237.56	2097.82	1280.5
GpmiR390e	AGCUCAGGAGGGAUAGCGCC	510.39	436.916	437.67	804.002	671.225	843.671	1237.56	2097.82	1280.5
GpmiR393a	UCCAAAGGGAUCGCAUUGAUC	0	0	0	0	11.8801	9.27111	7.03161	27.4624	15.0059
GpmiR393a-5p	UCCAAAGGGAUCGCAUUGAUCC	0	0	0	0	11.8801	9.27111	7.03161	27.4624	15.0059
GpmiR394	UUGGCAUUCUGUCCACCUCC	405.515	386.982	466.528	766.78	635.584	565.537	1012.55	2250.39	1215.47
GpmiR396b	UUCCACAGCUUUCUUGAACU	2656.82	1460.55	1548.68	3379.79	4270.89	3421.04	12228	22491.7	10659.2
GpmiR396b	UUCCACGGCUUUCUUGAACUU	7404.14	6647.36	7786.69	7340.24	7840.85	7154.2	11461.5	6449.09	10739.2
GpmiR396b-3p	GCUCAAGAAAGCUGUGGGAAA	342.59	243.424	375.146	655.113	522.724	648.977	794.572	916.94	775.302
GpmiR396b-5p	UUCCACAGCUUUCUUGAACUU	3418.91	1778.87	1837.25	3923.23	4900.53	4085.47	13929.6	24667.4	11974.7
GpmiR396d	AAGAAAGCUGUGGGAGAAUAUGGC	34.9582	24.9666	81.7626	96.778	35.6402	117.434	63.2845	79.3359	55.0215
GpmiR398b	UGUGUUCUCAGGUCGCCCCUG	811.03	493.09	389.575	848.669	1015.75	791.134	3642.37	2346.51	2856.11
GpmiR399	UGCCAAAGGAGAGUUGCCCUA	0	12.4833	0	7.44446	5.94004	18.5422	0	88.49	5.00195
GpmiR399d	UGCCAAAGGAGAUUUGCCCAG	0	0	0	7.44446	0	0	0	6.10276	10.0039
GpmiR399e-5p	GGGCUUCUCUUUCUUGGCAGG	76.908	49.9332	43.2861	141.445	35.6402	77.2592	56.2529	44.245	105.041
GpmiR403-5p	UGUUUUGUGCUUGAAUCUAAUU	0	0	0	0	0	0	0	48.8221	0
GpmiR403a-3p	UUAGAUUCACGCACAAACUCG	0	0	0	0	0	0	0	1412.79	0
GpmiR530a	UGCAUUUGCACCUGCACCUU	48.9415	12.4833	101.001	104.223	59.4004	52.5363	442.991	413.462	645.252
GpmiR5538	ACUGAACUCAAUCACUUGCUGC	0	0	28.8574	0	0	3.09037	0	4.57707	5.00195
(b) novel miRNAs
ID	mature sequence	Stage 1-1	Stage 1-2	Stage 1-3	Stage 2-1	Stage 2-2	Stage 2-3	Stage 3-1	Stage 3-2	Stage 3-3
Co.1118	ACAAUUGGGGUGGUUGAUUCAUGA	62.9247	43.6916	67.3339	52.1113	11.8801	27.8133	35.158	19.834	15.0059
Co.4476	GAGAGAUUGAGAGAGAGA	20.9749	0	0	0	0	3.09037	0	1.52569	5.00195
Co.6368	UUUUCUUCUCAUCGGAGUU	13.9833	24.9666	14.4287	29.7779	11.8801	12.3615	14.0632	1.52569	5.00195
Co.12920	AAGACGAUCUCGAACCCACAACGA	76.908	87.3831	48.0957	22.3334	35.6402	27.8133	28.1264	42.7193	30.0117
Co.14303	CAACAAUCGUCGGCAAAACUGA	0	0	0	29.7779	0	3.09037	21.0948	10.6798	0
Co.18043	UAUUGGCCCGGUUCACUCAGAUA	0	31.2083	9.61913	22.3334	17.8201	3.09037	0	0	5.00195
Co.20576	AAUUUAAGUUUGGGGGUAGAAUUU	6.99164	0	4.80957	14.8889	5.94004	9.27111	14.0632	9.15414	20.0078
Co.21825	AAUGUGGCUCCCGUCUAGUAACUA	48.9415	6.24165	9.61913	14.8889	65.3405	3.09037	7.03161	21.3597	20.0078
Co.22439	AUUGAUGACUGAUUGACCCGCUCA	0	6.24165	0	0	0	6.18074	7.03161	1.52569	5.00195
Co.23154	UGAGAUCUGAGGGUGG	6.99164	0	0	0	0	3.09037	0	10.6798	0
Co.24301	UAAACCGAACCGAACCGAUA	0	0	14.4287	0	0	3.09037	56.2529	6.10276	0
Co.25037	AAACUUAUGAGUCGGUCAAGGAUA	0	0	0	14.8889	0	3.09037	28.1264	7.62845	0
Co.25160	UUUGAAAAGUCAGGUAGGAGC	391.532	362.016	370.337	67.0002	23.7602	77.2592	0	1.52569	5.00195
Co.26087	UGCGCUUGACCCAUGCCAUCG	0	0	0	7.44446	0	6.18074	7.03161	3.05138	0
Co.29638	CGUCGCUCUGAUUCGU	202.758	243.424	187.573	610.446	201.961	271.952	464.086	274.624	450.176
Co.30132	CCCUCGGACCAGGCUUCAUUCCCC	223.732	168.525	259.717	290.334	510.844	281.224	253.138	147.992	125.049
Co.30482	UGGAUUGGUUUGGUUUGGAUUUU	20.9749	43.6916	52.9052	22.3334	41.5803	18.5422	21.0948	10.6798	10.0039
Co.32454	AGACAUGUGCCAACCUUGAAGAGA	6.99164	12.4833	9.61913	22.3334	5.94004	0	0	28.9881	10.0039
Co.36074	AAUGUCUUGCUGUGGUGGAAACU	0	18.725	4.80957	29.7779	5.94004	12.3615	14.0632	13.7312	0
Co.36760	CUUGAGCCGGCUCGUUGG	384.54	143.558	202.002	268.001	308.882	139.067	203.917	157.146	170.066
Co.36864	AUGUGUCGUGUCUUGAUUUGGUCA	6.99164	6.24165	4.80957	0	0	0	42.1896	13.7312	20.0078
Co.38310	AUGAGAUAAAAUACGGGCCGGGCC	139.833	193.491	110.62	134	285.122	135.976	140.632	41.1936	105.041
Co.38457	UACAAUGGGCACAGUGAACUA	461.448	424.432	360.717	692.335	1003.87	849.851	1575.08	1298.36	2686.05
Co.39038	AGGUCCCUUCAUCUUUCCGACGUG	181.783	143.558	96.1913	223.334	261.362	194.693	225.011	97.6442	160.062
Co.39203	UGCGUUGGAACUUGGAUGCCGAA	55.9331	0	19.2383	29.7779	23.7602	18.5422	35.158	27.4624	35.0137
Co.40759	UAACCCGCGGGGAAUUUUACCAUC	153.816	137.316	52.9052	230.778	172.261	86.5303	260.169	146.466	200.078
Co.40854	CUGAUUCUGAUUUCCA	0	12.4833	19.2383	119.111	65.3405	21.6326	14.0632	4.57707	25.0098
Co.41033	AACUCAGAUCUGCGUUAUAGAACC	20.9749	18.725	4.80957	0	17.8201	0	14.0632	3.05138	30.0117
Co.41120	GGAGAUGAAAUUUGAAU	6.99164	0	0	7.44446	35.6402	0	7.03161	0	0
Co.41147	AGUGUCCGAAUUUAGAGCAAAACU	34.9582	6.24165	14.4287	7.44446	5.94004	6.18074	7.03161	6.10276	0
Co.41555	UGGGUUUAGAAUUUUCAGAUC	48.9415	6.24165	24.0478	7.44446	0	15.4518	14.0632	3.05138	10.0039
Co.41638	AUAAAAGACGUCGCCUGAGUGAAG	34.9582	6.24165	4.80957	14.8889	11.8801	6.18074	14.0632	18.3083	5.00195
Co.42379	ACCGAGUAGAGGACUCAGACAGGG	69.9164	74.8998	81.7626	52.1113	71.2805	43.2652	56.2529	7.62845	10.0039
Co.42554	AGAAAAUGGGGUAUUGCCGGCGAA	41.9498	0	0	7.44446	0	0	14.0632	4.57707	0
Co.43398	UUUUUUAGCGUGCCAAUUAGU	90.8913	43.6916	43.2861	52.1113	5.94004	18.5422	49.2212	12.2055	40.0156
Co.43507	AAUGGCUGCCGUGAGAAGAGAGA	0	6.24165	4.80957	0	0	9.27111	0	6.10276	0
Co.43547	AGAAGCUUGGUCAACUGUAGAUCA	41.9498	12.4833	9.61913	7.44446	23.7602	12.3615	14.0632	4.57707	25.0098
Co.43632	CCAAUCUCGGUUGAACUCGAAUCG	69.9164	31.2083	19.2383	7.44446	23.7602	18.5422	56.2529	10.6798	20.0078
Co.44542	GGAGGCAGCGGUUUAUCGACC	1034.76	836.381	966.723	1042.23	748.445	964.195	885.982	620.956	925.361
Co.44593	ACAAUGGCUGCACAUGGGCUGAAGG	13.9833	0	0	14.8889	11.8801	9.27111	7.03161	4.57707	10.0039
Co.45024	GUCCGAAUCGCGGUC	0	0	0	37.2223	17.8201	9.27111	0	0	0
Co.45728	AAGGAGCGCACGGACCGUAUUGG	0	6.24165	9.61913	22.3334	11.8801	0	7.03161	0	0
Co.46480	UUAUUGAUGACGUGGAAAAUU	20.9749	18.725	14.4287	29.7779	17.8201	9.27111	21.0948	10.6798	15.0059
Co.46650	AGGAUCCCACAUCGGAAAGAUG	6.99164	12.4833	24.0478	29.7779	0	9.27111	0	6.10276	15.0059
Co.46650	UUGGAUCCCAUAUUUAGAGC	0	0	0	37.2223	41.5803	24.7229	14.0632	1.52569	25.0098
Co.46831	UACCCAUUGUAUGACUUGAA	0	0	0	0	11.8801	0	7.03161	4.57707	15.0059
Co.47071	GCUCACCCUCUAUCUGUCACC	41.9498	0	14.4287	201.001	184.141	188.512	576.592	520.26	665.259
Co.47812	GUUUUAGUGUCUGUUUGGAAUAAC	6.99164	0	0	14.8889	35.6402	6.18074	7.03161	9.15414	0
Co.48261	AUCCUUGGGUUGCAGAUUACC	3901.33	3707.54	4977.9	3982.79	3427.4	4224.53	5899.52	3991.21	6197.42
Co.48310	AUGGCAUGUCCGGGUGUUGGAAGG	6.99164	0	14.4287	0	5.94004	12.3615	7.03161	4.57707	0
Co.48385	AUCGGUUUGGUUUCGGUUCGGAUC	0	0	0	0	0	0	0	16.7826	0
Co.48864	CGGUCUCAUUGAAUAAUUUCUCG	0	6.24165	0	7.44446	5.94004	0	14.0632	10.6798	5.00195
Co.48877	ACGGUUAAAAGUGGGACUCAGAUU	0	0	0	0	0	0	35.158	0	0
Co.49099	CGGAAUCGAGAUCUA	0	6.24165	0	7.44446	0	0	14.0632	13.7312	10.0039
Co.49099	CGGAAUCGAGAUCUA	0	6.24165	0	7.44446	0	0	14.0632	13.7312	10.0039
Co.49224	AAACCGGACCAAACC	0	6.24165	0	0	11.8801	0	0	4.57707	0
Co.49224	AAACCGGACCAAACC	0	6.24165	0	0	11.8801	0	0	4.57707	0
Co.49305	AAUUAGGGGUGUGCACGGUUCGGU	174.791	37.4499	43.2861	14.8889	83.1606	24.7229	56.2529	12.2055	15.0059
Co.49555	AUCAUCUUGGUCCAUCUCUGUCCA	0	0	0	0	0	0	0	1.52569	20.0078
Co.49618	AGUCUUCCGUUGUGCAUUUGAAUC	13.9833	12.4833	19.2383	7.44446	17.8201	15.4518	49.2212	18.3083	15.0059
Co.49703	AGGCGGUCUCUCUGAAUAAUUUCU	0	0	14.4287	7.44446	0	0	0	0	5.00195
Co.49727	UUGGCCUGCCUGAUAUAGAGC	0	12.4833	9.61913	0	0	3.09037	14.0632	9.15414	0
Co.49774	UUUAGGAGGGUUAAAAAUGUU	0	6.24165	0	7.44446	0	15.4518	0	1.52569	10.0039
Co.50719	CAAUGCAUCUGUUACCCUCUCC	1188.58	1192.16	961.913	1131.56	1277.11	899.297	1490.7	721.652	1330.52
Co.50921	UACGGUUCCGGUUCAGUUUUUG	6.99164	0	0	14.8889	11.8801	6.18074	0	1.52569	35.0137
Co.51662	UUCGAUCCUCAUUGAAAGCUGA	76.908	12.4833	14.4287	0	118.801	46.3555	112.506	102.221	125.049
Co.51765	UGCCCAAUGAUGGAAAACUC	13.9833	31.2083	24.0478	67.0002	29.7002	43.2652	28.1264	30.5138	55.0215
Co.52220	AAGAAGCUGCAGGGUUUGAUUGA	0	0	14.4287	0	5.94004	0	7.03161	3.05138	0
Co.52503	GAGGCUUCAUUAUCUG	76.908	199.733	134.668	372.223	136.621	132.886	189.853	99.1699	395.154
Co.53286	GAUCAUAUUGGUACCUUCAUC	41.9498	0	0	0	11.8801	3.09037	63.2845	41.1936	35.0137
Co.53494	UGGGGAUGACGAAGA	0	0	0	0	0	0	0	201.391	0
Co.53569	CUAUCCCAAGUGGACCCUGAGUGA	34.9582	18.725	9.61913	7.44446	23.7602	21.6326	21.0948	22.8854	10.0039
Co.53652	UUGAGUCAGAACUUUCGAG	0	0	0	0	0	0	0	7.62845	5.00195
Co.53681	GACAUAUUGAAAGGUAAGGUUGCU	20.9749	0	4.80957	7.44446	0	6.18074	0	4.57707	10.0039
Co.53694	ACCGAUUGGGAUGUAGUGUAGU	0	0	33.667	0	0	0	21.0948	7.62845	0
Co.54132	AAACUCUCUCGGACGCCUCUGGG	97.8829	106.108	76.953	141.445	172.261	77.2592	112.506	68.6561	125.049
Co.54260	UUCCCUGGCUGUAUACUCUUG	27.9666	6.24165	14.4287	7.44446	5.94004	6.18074	0	9.15414	10.0039
Co.54322	UCUCCGGCACGUUUAAGACUAGU	20.9749	31.2083	4.80957	59.5557	11.8801	6.18074	7.03161	4.57707	5.00195
Co.54403	AAGUUCUUGGAUGGGAGGAGGAGU	6.99164	31.2083	4.80957	0	23.7602	12.3615	7.03161	0	10.0039
Co.54404	UUUCGGCGCCGGAUUG	13.9833	0	9.61913	0	0	0	49.2212	50.3478	15.0059
Co.54436	AAUGAUUUCGCUUUGGAUUUGGUG	6.99164	0	9.61913	7.44446	5.94004	0	0	7.62845	5.00195
Co.54654	UUUUAGGAUGGCCCAAAAGUG	237.716	137.316	240.478	67.0002	118.801	98.8918	203.917	157.146	175.068
Co.54993	AUGUGGGAUCCUUAACA	370.557	343.291	245.288	223.334	397.983	420.29	506.276	344.806	420.164
Co.55182	AAACGUCUGGCCAUAUCGCUACCC	27.9666	6.24165	0	0	5.94004	9.27111	0	1.52569	0
Co.55605	CAAAACAUCUUGAAUCAUCCA	111.866	6.24165	24.0478	22.3334	41.5803	83.44	105.474	47.2964	85.0332
Co.55605	UGGAUGAUUCAAGAUGUUUU	83.8997	31.2083	43.2861	29.7779	77.2205	64.8977	70.3161	28.9881	85.0332
Co.55950	AUGGACGGUGGAGUUUCUGAGAGA	6.99164	0	0	29.7779	0	9.27111	0	3.05138	0
Co.56109	AGGUUGGUUCGUGUUACUUGGUUG	0	6.24165	14.4287	0	0	0	0	9.15414	5.00195
Co.56111	AUUGGAGCUUCGAGUGAAGAGC	76.908	68.6582	149.097	275.445	59.4004	64.8977	217.98	105.273	235.092
Co.56131	CCUCGAUCUUCUGAGU	20.9749	24.9666	43.2861	74.4446	35.6402	18.5422	91.4109	76.2845	100.039
Co.56490	AAGACUGUGCUCUGGCCCAUCAGC	195.766	168.525	125.049	81.8891	154.441	135.976	133.601	68.6561	90.0351
Co.56973	AUCAGGGCAGAGGGACUCAGU	90.8913	43.6916	96.1913	44.6668	95.0407	80.3496	63.2845	42.7193	60.0234
Co.56996	AAUGACGUUUCUCCGACUGAGAUU	139.833	43.6916	72.1435	22.3334	154.441	77.2592	140.632	48.8221	120.047
Co.57452	UGGUGCUGCAUCUUCAAGAUU	195.766	31.2083	163.525	119.111	136.621	58.717	105.474	51.8735	70.0273
Co.57697	AGGACUAUGAAGAUU	13.9833	49.9332	86.5722	14.8889	5.94004	83.44	14.0632	68.6561	90.0351
Co.57708	AGGAUGAAUUAUGACCAUUGAGUU	13.9833	24.9666	4.80957	0	11.8801	15.4518	14.0632	0	0
Co.57991	AUGAGCUUCCCUACAGUCGCCUGU	27.9666	0	24.0478	0	17.8201	0	14.0632	1.52569	10.0039
Co.58039	UUUGGAUUCUCUGAGA	0	12.4833	19.2383	7.44446	0	3.09037	0	6.10276	0
Co.58171	UAGCGUCCAUUACCAAUUCUGGGG	1447.27	1741.42	2202.78	3111.79	1900.81	1220.7	2025.1	624.007	1420.55
Co.58174	AGAGUCGUGUGGUUGUCCCGUGAA	181.783	193.491	120.239	223.334	172.261	108.163	232.043	91.5414	230.09
Co.58329	AAGCACCUCUGAGCAUGACACUC	13.9833	24.9666	9.61913	14.8889	5.94004	9.27111	0	4.57707	10.0039
Co.58779	AAGAUACAUGGGCUAUUCCUCUCA	111.866	43.6916	67.3339	59.5557	142.561	33.9941	70.3161	36.6166	40.0156
Co.59240	AUCUUUGAACUUUCAG	0	12.4833	19.2383	126.556	29.7002	0	49.2212	12.2055	10.0039
Co.59300	CUUGGAUUGCAGUUGC	34.9582	0	0	0	0	6.18074	0	15.2569	5.00195
Co.59333	AGCUGGUGAGCUAUGGAUCCC	650.222	655.373	731.054	245.667	356.402	361.573	386.738	283.778	465.181
Co.59876	UGAGGUGGAUCUUUUUGGAGA	0	6.24165	0	0	0	0	56.2529	0	5.00195
Co.60469	AGUUUCCGUCACCUGUGUAGAAGG	0	6.24165	9.61913	0	5.94004	9.27111	7.03161	3.05138	0
Co.60649	GUUCGGUUCCGGUUCUUAAUAAGG	111.866	43.6916	91.3817	37.2223	89.1006	67.9881	70.3161	45.7707	55.0215
Co.60656	UGUACAACCUAUAGAACAGAU	41.9498	31.2083	14.4287	29.7779	59.4004	55.6266	42.1896	41.1936	25.0098
Co.60662	CGGUCCUCCGGAAUUUUGG	195.766	174.766	202.002	67.0002	142.561	166.88	210.948	176.98	250.098
Co.60720	UGGGUACUAAGCGUUCA	0	0	0	37.2223	0	0	0	0	0
Co.60780	UCUAUAUGUGGUAUCCUGCACC	0	0	0	0	5.94004	0	14.0632	9.15414	5.00195
Co.60956	CCUCUGUUUCCUUGA	0	0	0	0	0	0	0	10.6798	0
Co.61014	GAAACUGCAGAUAUUGGUA	0	0	0	0	5.94004	0	21.0948	0	15.0059
Co.61352	CUUUCGGCCUACCCUGAGCAUGGU	174.791	137.316	139.477	89.3336	71.2805	77.2592	112.506	61.0276	105.041
Co.61591	CGACCUACUAGUGUGGCUGAGAUU	20.9749	0	0	0	5.94004	3.09037	0	9.15414	0
Co.61665	CCACUUGCUGAAGAACUCUUGU	0	12.4833	19.2383	0	0	0	0	0	0
Co.61728	CUCCGGGCGAAAGCUUAGCUUU	314.624	324.566	327.05	297.779	694.985	349.212	801.603	382.948	630.246
Co.61884	GAGGUGUCUGUUUCGAAAUAUCUG	0	0	4.80957	7.44446	0	0	14.0632	15.2569	0
Co.62201	UUGUAGUGCUUUAGCAGUGUA	0	0	0	0	5.94004	0	0	0	20.0078
Co.62227	UGGCGUUGAUGAAUA	111.866	143.558	168.335	312.668	89.1006	145.247	168.759	68.6561	100.039
Co.62340	GAUGAGUUUCUCGAGUAUCUGAA	6.99164	0	19.2383	0	0	6.18074	0	6.10276	10.0039
Co.62355	CAACAUGAUCGCUGAUUUAUCUCG	0	6.24165	0	7.44446	0	3.09037	28.1264	0	0
Co.62364	AAUCCGUAUCGGACACGUGUC	27.9666	18.725	4.80957	7.44446	5.94004	0	0	12.2055	0
Co.62380	ACCGUGUAGCUCUCCAAUGAUGCC	174.791	124.833	158.716	81.8891	100.981	74.1688	70.3161	65.6047	40.0156
Co.62745	AAAUCAGACUUGAUGGCUCGCAUG	419.498	549.265	514.623	238.223	291.062	389.386	478.149	253.265	385.15
Co.62913	UUUAGGAGGGUCUAAAAGUGU	6.99164	68.6582	48.0957	0	5.94004	9.27111	0	3.05138	5.00195
Co.62988	ACUGAACCAAACCAAUCCAAACUG	62.9247	0	0	0	0	0	35.158	6.10276	25.0098
Co.63024	CUGGCUCGAGGACACUUUUUU	132.841	93.6248	19.2383	7.44446	17.8201	9.27111	42.1896	7.62845	25.0098
Co.63077	CAUGAAGAAAGCCUCUGGGGGA	0	12.4833	4.80957	0	17.8201	6.18074	21.0948	6.10276	20.0078
Co.63126	AGUUUCAGUCUUGGAUUCAGCAUC	27.9666	0	9.61913	7.44446	17.8201	6.18074	0	0	15.0059
Co.63228	ACAAGUGGCUACAAUUGAUUGGUG	111.866	37.4499	38.4765	37.2223	65.3405	92.7111	161.727	44.245	60.0234
Co.63276	AGCAGAUGAUGAAUA	0	0	0	0	0	0	0	114.427	0
Co.63324	CCUUGAGGCCAUGGGUUCAAAUCC	0	0	14.4287	7.44446	41.5803	33.9941	21.0948	10.6798	20.0078
Co.63330	AUGCCCUUCUGAAAAAACUCAUGG	20.9749	18.725	4.80957	22.3334	11.8801	6.18074	14.0632	3.05138	10.0039
Co.63342	AAACCCGAGAGUGGGCGCCGCGGC	153.816	93.6248	120.239	67.0002	142.561	98.8918	105.474	54.9249	85.0332
Co.63345	AAUCUGGAUUGCAAACCAAAU	55.9331	24.9666	43.2861	7.44446	29.7002	9.27111	35.158	7.62845	25.0098
Co.63995	GAAAAAUUAGAGCUU	6.99164	18.725	28.8574	67.0002	5.94004	6.18074	7.03161	7.62845	45.0176
Co.64194	UGAUCAACGUUCGGACCGAUC	34.9582	6.24165	9.61913	7.44446	5.94004	15.4518	49.2212	41.1936	80.0312
Co.65101	AGACGGUUCUUCAGGUACUAAGGA	6.99164	18.725	0	0	23.7602	0	0	3.05138	10.0039
Co.66270	AAAUUUUUCGCCGGCAUAGCCUU	6.99164	43.6916	28.8574	7.44446	0	9.27111	0	3.05138	10.0039
Co.70105	AUCCUCAUACCCUACCUUAUCCCC	209.749	218.458	235.669	275.445	392.043	200.874	217.98	134.261	225.088
Co.71767	AUGGAUUUUGGAACU	0	0	4.80957	67.0002	5.94004	3.09037	0	0	5.00195
Co.76449	AUGAGGGACUAGCGACGCGUCGUU	62.9247	68.6582	43.2861	29.7779	59.4004	12.3615	21.0948	16.7826	35.0137
Co.77716	CGAGAUGUGGCCUUGCGAGCGAA	0	0	9.61913	0	11.8801	12.3615	0	3.05138	0
Co.81025	AUUUUUGAACCGGAUGCUCGUU	20.9749	93.6248	43.2861	37.2223	41.5803	40.1748	63.2845	39.6679	65.0254
Co.81466	UGUUGGAGAAGCAGGGUACAUG	0	0	0	0	0	9.27111	70.3161	18.3083	30.0117
Co.82597	AAGAUUGGUGGAUCUCUGUCUGAG	41.9498	6.24165	9.61913	7.44446	17.8201	3.09037	0	3.05138	45.0176
Co.84011	GGCGAUUCCAUCCUUGGCUAAG	244.707	374.499	317.431	573.224	683.105	509.911	196.885	106.798	120.047
Co.85965	UUCCGACUCAGACAUAUAAUAG	111.866	74.8998	43.2861	89.3336	148.501	55.6266	91.4109	70.1818	105.041
Co.90420	AGGGAUGUAGCUCAUA	0	0	0	14.8889	0	3.09037	0	2326.68	5.00195
Co.94379	GUGCCAUGGACCUCU	0	0	0	0	0	0	0	7.62845	0
Co.97992	AGCCUGAUGAUUGUUUU	181.783	549.265	529.052	491.335	433.623	540.814	731.287	685.035	925.361
Co.102529	GGGGGGGUAGCUCAUA	41.9498	49.9332	52.9052	751.891	201.961	939.472	316.422	8835.27	375.146
Co.108267	UUGGCUGUGUUUUAAAGAUCAU	6.99164	6.24165	0	0	47.5203	3.09037	0	3.05138	5.00195
Co.110498	AAUAUUGCUUCUGGGAUGUUUAUC	13.9833	12.4833	0	7.44446	0	6.18074	0	3.05138	0
Co.110506	UGGAGCUGGAACUCGUCUUUAU	0	0	0	0	0	0	0	13.7312	0
Co.112051	UAUCUGAGUUUUAGAACCUU	132.841	81.1415	14.4287	37.2223	118.801	15.4518	91.4109	28.9881	95.0371
