# Supplementary material for: Integrated transcriptome and miRNA analysis uncovers molecular regulators of aerial stem-to-rhizome transition in the medical herb Gynostemma pentaphyllum
Source: BMC Genomics. 2019 Nov 15;20:865. doi: 10.1186/s12864-019-6250-8 (PMC6858658; doi:10.1186/s12864-019-6250-8)
Supplement: Supplementary file 14 — Additional file 14: Table S6. Predicted targets of differentially expressed miRNAs during the aerial stem-to-rhizome transition of Gynostemma pentaphyllum. [file 12864_2019_6250_MOESM14_ESM.xlsx]

## Sheet: Additional file 14
Additional file 14:Table S6. Predicted targets of differentially expressed miRNAs during the aerial stem-to-rhizome transition of Gynostemma pentaphyllum.
ID	miRNA seq	miRNA length	Target Gene	Annotation
miR159	UUUGGAUUGAAGGGAGCUCUA	21	c112833.graph_c0	PPDK; pyruvate, phosphate dikinase 1
miR159	UUUGGAUUGAAGGGAGCUCUA	21	c12602.graph_c0	Myb-related protein 308-like
miR159	UUUGGAUUGAAGGGAGCUCUA	21	c14809.graph_c0	--
miR159	UUUGGAUUGAAGGGAGCUCUA	21	c40890.graph_c0	Transcription factor MYB29-like
miR159	UUUGGAUUGAAGGGAGCUCUA	21	c55631.graph_c0	Hypothetical protein VITISV_025614
miR166b-5p	GGACUGUUGUCUGGCUCGAGG	21	c101312.graph_c0	AMP-dependent synthetase/ligase
miR166b-5p	GGACUGUUGUCUGGCUCGAGG	21	c103128.graph_c0	Hypothetical protein SMAC_09852
miR166b-5p	GGACUGUUGUCUGGCUCGAGG	21	c106752.graph_c0	Conserved hypothetical protein
miR166b-5p	GGACUGUUGUCUGGCUCGAGG	21	c109929.graph_c0	Conserved hypothetical protein
miR166b-5p	GGACUGUUGUCUGGCUCGAGG	21	c113725.graph_c0	Sterol-C5-desaturase DWF7
miR166b-5p	GGACUGUUGUCUGGCUCGAGG	21	c30132.graph_c0	--
miR166b-5p	GGACUGUUGUCUGGCUCGAGG	21	c32017.graph_c0	--
miR166b-5p	GGACUGUUGUCUGGCUCGAGG	21	c33192.graph_c0	--
miR166b-5p	GGACUGUUGUCUGGCUCGAGG	21	c34824.graph_c0	DNA translocase FtsK-like, partial
miR166b-5p	GGACUGUUGUCUGGCUCGAGG	21	c42194.graph_c0	O-acyltransferase WSD1-like
miR166b-5p	GGACUGUUGUCUGGCUCGAGG	21	c47448.graph_c0	--
miR166b-5p	GGACUGUUGUCUGGCUCGAGG	21	c49806.graph_c0	NADP-dependent malic enzyme-like
miR166b-5p	GGACUGUUGUCUGGCUCGAGG	21	c55607.graph_c1	BTB/POZ domain-containing protein At2g04740 isoform X1
miR166b-5p	GGACUGUUGUCUGGCUCGAGG	21	c55995.graph_c0	Enoyl-CoA hydratase 2, peroxisomal
miR166b-5p	GGACUGUUGUCUGGCUCGAGG	21	c57608.graph_c0	ATP-dependent RNA helicase SUPV3L1, mitochondrial-like
miR166b-5p	GGACUGUUGUCUGGCUCGAGG	21	c59153.graph_c0	WD repeat and HMG-box DNA-binding protein 1
miR166b-5p	GGACUGUUGUCUGGCUCGAGG	21	c60584.graph_c0	Elongation factor 2-like
miR166b-5p	GGACUGUUGUCUGGCUCGAGG	21	c60721.graph_c0	Uncharacterized LOC101225075
miR166b-5p	GGACUGUUGUCUGGCUCGAGG	21	c61296.graph_c0	Hypothetical protein Csa_2G169700
miR166b-5p	GGACUGUUGUCUGGCUCGAGG	21	c61638.graph_c0	Probable methyltransferase PMT7
miR166b-5p	GGACUGUUGUCUGGCUCGAGG	21	c62984.graph_c0	Thimet oligopeptidase-like [Solanum tuberosum]
miR166b-5p	GGACUGUUGUCUGGCUCGAGG	21	c63024.graph_c2	--
miR166b-5p	GGACUGUUGUCUGGCUCGAGG	21	c68935.graph_c0	--
miR166b-5p	GGACUGUUGUCUGGCUCGAGG	21	c70027.graph_c0	--
miR166b-5p	GGACUGUUGUCUGGCUCGAGG	21	c76035.graph_c0	--
miR166b-5p	GGACUGUUGUCUGGCUCGAGG	21	c76330.graph_c0	50S ribosomal protein L4
miR166b-5p	GGACUGUUGUCUGGCUCGAGG	21	c77301.graph_c0	Long-chain fatty acid transport protein [Beauveria bassiana D1-5]
miR166b-5p	GGACUGUUGUCUGGCUCGAGG	21	c77688.graph_c0	--
miR166b-5p	GGACUGUUGUCUGGCUCGAGG	21	c79033.graph_c0	--
miR166b-5p	GGACUGUUGUCUGGCUCGAGG	21	c81836.graph_c0	--
miR166b-5p	GGACUGUUGUCUGGCUCGAGG	21	c83405.graph_c0	Methylcrotonoyl-CoA carboxylase subunit alpha, mitochondrial
miR166b-5p	GGACUGUUGUCUGGCUCGAGG	21	c84409.graph_c0	--
miR166b-5p	GGACUGUUGUCUGGCUCGAGG	21	c84789.graph_c0	Probable pectinesterase 67
miR166b-5p	GGACUGUUGUCUGGCUCGAGG	21	c88694.graph_c0	Hypothetical protein
miR166b-5p	GGACUGUUGUCUGGCUCGAGG	21	c92169.graph_c0	Protein fecR
miR166b-5p	GGACUGUUGUCUGGCUCGAGG	21	c98362.graph_c0	Multidrug resistance-like ATP-binding protein MdlA
miR166e-3p	CUCGGACCAGGCUUCAUUCCC	21	c103246.graph_c0	Unnamed protein product
miR166e-3p	CUCGGACCAGGCUUCAUUCCC	21	c104707.graph_c0	Predicted protein
miR166e-3p	CUCGGACCAGGCUUCAUUCCC	21	c111812.graph_c0	--
miR166e-3p	CUCGGACCAGGCUUCAUUCCC	21	c117727.graph_c0	--
miR166e-3p	CUCGGACCAGGCUUCAUUCCC	21	c2529.graph_c0	--
miR166e-3p	CUCGGACCAGGCUUCAUUCCC	21	c30132.graph_c0	--
miR166e-3p	CUCGGACCAGGCUUCAUUCCC	21	c37369.graph_c0	--
miR166e-3p	CUCGGACCAGGCUUCAUUCCC	21	c38706.graph_c0	Scopoletin glucosyltransferase-like
miR166e-3p	CUCGGACCAGGCUUCAUUCCC	21	c40874.graph_c0	Protein ABSCISIC ACID-INSENSITIVE 5-like
miR166e-3p	CUCGGACCAGGCUUCAUUCCC	21	c48576.graph_c0	Homeobox-leucine zipper protein REVOLUTA-like
miR166e-3p	CUCGGACCAGGCUUCAUUCCC	21	c50291.graph_c0	--
miR166e-3p	CUCGGACCAGGCUUCAUUCCC	21	c50891.graph_c0	Hypothetical protein JCGZ_21539
miR166e-3p	CUCGGACCAGGCUUCAUUCCC	21	c53307.graph_c1	Homeobox-leucine zipper protein ATHB-8-like
miR166e-3p	CUCGGACCAGGCUUCAUUCCC	21	c53446.graph_c0	--
miR166e-3p	CUCGGACCAGGCUUCAUUCCC	21	c54186.graph_c0	Hypothetical protein Csa_6G092590 [Cucumis sativus]
miR166e-3p	CUCGGACCAGGCUUCAUUCCC	21	c54901.graph_c0	UDP-glycosyltransferase 87A1-like isoform X2
miR166e-3p	CUCGGACCAGGCUUCAUUCCC	21	c55141.graph_c0	SWI/SNF-related matrix-associated actin-dependent regulator of chromatin subfamily A containing DEAD/H box 1B-like
miR166e-3p	CUCGGACCAGGCUUCAUUCCC	21	c57017.graph_c0	NEDD8-activating enzyme E1 catalytic subunit-like
miR166e-3p	CUCGGACCAGGCUUCAUUCCC	21	c57164.graph_c0	Protein AF-9-like
miR166e-3p	CUCGGACCAGGCUUCAUUCCC	21	c58525.graph_c3	Homeobox-leucine zipper protein REVOLUTA-like
miR166e-3p	CUCGGACCAGGCUUCAUUCCC	21	c58973.graph_c0	Interferon-induced guanylate-binding protein 2
miR166e-3p	CUCGGACCAGGCUUCAUUCCC	21	c60106.graph_c2	--
miR166e-3p	CUCGGACCAGGCUUCAUUCCC	21	c60411.graph_c1	--
miR166e-3p	CUCGGACCAGGCUUCAUUCCC	21	c60599.graph_c1	Hypothetical protein PRUPE_ppa011160mg
miR166e-3p	CUCGGACCAGGCUUCAUUCCC	21	c61294.graph_c0	Uncharacterized protein LOC101215278
miR166e-3p	CUCGGACCAGGCUUCAUUCCC	21	c61947.graph_c0	Uncharacterized protein LOC103485132
miR166e-3p	CUCGGACCAGGCUUCAUUCCC	21	c62193.graph_c0	F-box protein SKIP14
miR166e-3p	CUCGGACCAGGCUUCAUUCCC	21	c62430.graph_c0	Homeobox-leucine zipper protein ATHB-14-like
miR166e-3p	CUCGGACCAGGCUUCAUUCCC	21	c63024.graph_c2	--
miR166e-3p	CUCGGACCAGGCUUCAUUCCC	21	c63066.graph_c1	Uncharacterized protein LOC103449768
miR166e-3p	CUCGGACCAGGCUUCAUUCCC	21	c66074.graph_c0	Acetaldehyde dehydrogenase
miR166e-3p	CUCGGACCAGGCUUCAUUCCC	21	c66551.graph_c0	--
miR166e-3p	CUCGGACCAGGCUUCAUUCCC	21	c70623.graph_c0	--
miR166e-3p	CUCGGACCAGGCUUCAUUCCC	21	c76563.graph_c0	UDP-glycosyltransferase 83A1-like
miR166e-3p	CUCGGACCAGGCUUCAUUCCC	21	c88582.graph_c0	--
miR166e-3p	CUCGGACCAGGCUUCAUUCCC	21	c98351.graph_c0	--
miR166e-3p	CUCGGACCAGGCUUCAUUCCC	21	c99410.graph_c0	Hypothetical protein PHYSODRAFT_301790
Co. 47071	GCUCACCCUCUAUCUGUCACC	21	c109860.graph_c0	60s ribosomal protein L21, partial
Co. 47071	GCUCACCCUCUAUCUGUCACC	21	c111208.graph_c0	--
Co. 47071	GCUCACCCUCUAUCUGUCACC	21	c113720.graph_c0	CP4EPSPS
Co. 47071	GCUCACCCUCUAUCUGUCACC	21	c117792.graph_c0	Predicted protein
Co. 47071	GCUCACCCUCUAUCUGUCACC	21	c27162.graph_c0	Aconitate hydratase 1
Co. 47071	GCUCACCCUCUAUCUGUCACC	21	c28488.graph_c0	--
Co. 47071	GCUCACCCUCUAUCUGUCACC	21	c35567.graph_c0	--
Co. 47071	GCUCACCCUCUAUCUGUCACC	21	c41098.graph_c0	--
Co. 47071	GCUCACCCUCUAUCUGUCACC	21	c42280.graph_c0	--
Co. 47071	GCUCACCCUCUAUCUGUCACC	21	c46468.graph_c0	Uncharacterized protein LOC101203456
Co. 47071	GCUCACCCUCUAUCUGUCACC	21	c47071.graph_c0	--
Co. 47071	GCUCACCCUCUAUCUGUCACC	21	c49656.graph_c0	Alcohol dehydrogenase, putative isoform 1
Co. 47071	GCUCACCCUCUAUCUGUCACC	21	c51136.graph_c0	Uncharacterized protein LOC101211481
Co. 47071	GCUCACCCUCUAUCUGUCACC	21	c52313.graph_c1	Probable sugar phosphate/phosphate translocator At3g10290-like
Co. 47071	GCUCACCCUCUAUCUGUCACC	21	c52592.graph_c0	AP2/ERF and B3 domain-containing transcription factor At1g50680-like
Co. 47071	GCUCACCCUCUAUCUGUCACC	21	c53337.graph_c0	2-oxoisovalerate dehydrogenase subunit alpha, mitochondrial-like
Co. 47071	GCUCACCCUCUAUCUGUCACC	21	c54515.graph_c0	Signal recognition particle 43 kDa protein, chloroplastic isoform X2
Co. 47071	GCUCACCCUCUAUCUGUCACC	21	c59352.graph_c0	Uncharacterized protein LOC101216666
Co. 47071	GCUCACCCUCUAUCUGUCACC	21	c60315.graph_c0	Uncharacterized protein LOC103490971
Co. 47071	GCUCACCCUCUAUCUGUCACC	21	c61465.graph_c0	formin-like protein 2-like
Co. 47071	GCUCACCCUCUAUCUGUCACC	21	c63187.graph_c0	Uncharacterized protein LOC103494568
Co. 47071	GCUCACCCUCUAUCUGUCACC	21	c66618.graph_c0	--
Co. 47071	GCUCACCCUCUAUCUGUCACC	21	c71796.graph_c0	--
Co. 47071	GCUCACCCUCUAUCUGUCACC	21	c84963.graph_c0	CAO; chloroplast signal recognition particle component CAO
Co. 47071	GCUCACCCUCUAUCUGUCACC	21	c88666.graph_c0	--
Co. 47071	GCUCACCCUCUAUCUGUCACC	21	c89316.graph_c0	Hypothetical protein M378DRAFT_185674
Co. 59333	AGCUGGUGAGCUAUGGAUCCC	21	c102451.graph_c0	Sulfate-binding protein precursor, putative
Co. 59333	AGCUGGUGAGCUAUGGAUCCC	21	c103888.graph_c0	--
Co. 59333	AGCUGGUGAGCUAUGGAUCCC	21	c112943.graph_c0	HTH-type transcriptional regulator trpI, putative
Co. 59333	AGCUGGUGAGCUAUGGAUCCC	21	c55183.graph_c0	Bifunctional purple acid phosphatase 26-like
Co. 59333	AGCUGGUGAGCUAUGGAUCCC	21	c62640.graph_c0	DNA polymerase theta
Co. 59333	AGCUGGUGAGCUAUGGAUCCC	21	c62846.graph_c0	Uncharacterized protein LOC103501669 isoform X2
Co. 59333	AGCUGGUGAGCUAUGGAUCCC	21	c62997.graph_c0	Uncharacterized protein LOC105168695
Co. 59333	AGCUGGUGAGCUAUGGAUCCC	21	c74067.graph_c0	N-substituted formamide deformylase
Co. 59333	AGCUGGUGAGCUAUGGAUCCC	21	c76930.graph_c0	--
Co. 59333	AGCUGGUGAGCUAUGGAUCCC	21	c79506.graph_c0	Protein STRUBBELIG-RECEPTOR FAMILY 2-like
Co. 59333	AGCUGGUGAGCUAUGGAUCCC	21	c89302.graph_c0	Hypothetical protein MYCFIDRAFT_34751
Co. 59333	AGCUGGUGAGCUAUGGAUCCC	21	c92880.graph_c0	--
Co. 59333	AGCUGGUGAGCUAUGGAUCCC	21	c98929.graph_c0	Hypothetical protein F383_16601
miR156a	UGACAGAAGAGAGUGAGCACA	21	c47071.graph_c0	--
miR156a	UGACAGAAGAGAGUGAGCACA	21	c50032.graph_c0	Squamosa promoter-binding-like protein 17-like
miR156a	UGACAGAAGAGAGUGAGCACA	21	c52592.graph_c0	RAV-like factor
miR156a	UGACAGAAGAGAGUGAGCACA	21	c53850.graph_c0	Putative squamosa promoter-binding protein
miR156a	UGACAGAAGAGAGUGAGCACA	21	c56912.graph_c1	Probable protein phosphatase 2C 39-like
miR156a	UGACAGAAGAGAGUGAGCACA	21	c58663.graph_c0	Squamosa promoter-binding-like protein 13A
miR156a	UGACAGAAGAGAGUGAGCACA	21	c58931.graph_c0	Squamosa promoter-binding-like protein 6-like
miR156a	UGACAGAAGAGAGUGAGCACA	21	c60582.graph_c1	Squamosa promoter-binding-like protein 7 isoform X2
miR156a	UGACAGAAGAGAGUGAGCACA	21	c61578.graph_c0	Squamosa promoter-binding-like protein 12
miR156a	UGACAGAAGAGAGUGAGCACA	21	c77268.graph_c0	--
