# Supplementary material for: Integrated transcriptome and miRNA analysis uncovers molecular regulators of aerial stem-to-rhizome transition in the medical herb Gynostemma pentaphyllum
Source: BMC Genomics. 2019 Nov 15;20:865. doi: 10.1186/s12864-019-6250-8 (PMC6858658; doi:10.1186/s12864-019-6250-8)
Supplement: Supplementary file 15 — Additional file 15: Table S7. Primers used for quantitative RT-PCR in the study. [file 12864_2019_6250_MOESM15_ESM.xlsx]

## Sheet: Additional file 15
Additional file 15: Table S7. Primers used for quantitative RT-PCR in the study.
(a) DEGs qRT PCR primers
Gene ID	Primer Sequences (5'-3')	Annotation
actin	F: CGACTCTGGTGATGGTGTTAG
	R: GTTCGGCAGTGGTTGTGA
c47020.graph_c0	F: AACTTCCCCACCACCTATCCTTC	Indeterminate-domain protein
	R: TGCTTTCCATCTTCTTCCTCGCTA
c43192.graph_c0	F: ACGATTTCTTGCCATTAGGGTTTC	Indeterminate-domain protein
	R: AGGAACTTACCAGGAACACCAG
c47850.graph_c0	F: TGCGGTAATTCTGGTATGGA	Indole-3-pyruvate monooxygenase
	R: CACTTCTCTTGGCAACACAT
c48164.graph_c0	F: ACATTTCCCGCTGGCTTATC	Indole-3-pyruvate monooxygenase
	R: ACCTCTCCAACCCCACAAT
c51192.graph_c0	F: CTTTGCCACTGTCGTTGTTTCC	LAZY 1
	R: TGGTAAGCCAATGGATGGTCTG
c56852.graph_c0	F: TGAGTAACTAGCCAACAGCCGTAA	Caffeic acid 3-O-methyltransferase
	R: CTCCTTCCGACATCGCTTCTAAGA
c54865.graph_c0	F: AAGGAAGAAGCCATACAACT	Cinnamoyl-CoA reductase
	R: CTTGCTGAGTAGAAGTAGGAA
c49717.graph_c0	F: TACAGCCCACTCAGCCATTT	Cinnamyl-alcohol dehydrogenase
	R: GCCTAATGCCTTAGCCACTTTC
c48155.graph_c0	F: TGGGCATTGGGATGAGGGTAGAC	Peroxidase
	R: TAGAAGAGTGGCGTGGCGAACA
c46688.graph_c0	F: AGCAAGGCAACCAGTCCAG	Peroxidase
	R: GAGTACCTTCCAGACCACAATGAG
c59421.graph_c0	F: CACTCTTCCAGCCGTCTGTCTTC	Cellulose synthase A
	R: AGCACCGCCGTAGCAATGAT
c46559.graph_c0	F: CCTCCTTGTCTTAGCACCTGTCT	Peroxidase
	R: GGATAGAGATAACCACCACCGTCA
c62923.graph_c1	F: AAGAATGGCAGAGGTCGGAAT	Cyclic dof factor
	R: TGAACAGAGGTTGAAGAAGACTCA
c62585.graph_c0	F: AGGTTACGCTTCTCAATCCCATCC	Phytochrome A
	R: GGCTTCACAGGCTCAAAGTCAATG
c47576.graph_c0	F: TTGAGAGTCACAATGAAGGCAGAG	CONSTANS-like
	R: GCTTTGATGGAAGGTGGTGTTTG
c55465.graph_c0	F: TGCCTCGGAGATTGTAATGT	Cyclic dof factor
	R: AAGCCTGTCAAAGATACTGGA
c58010.graph_c0	F: CTTGTAGGAAGAATACGGTTGGT	Sucrose synthase
	R: GGAGAGACGATATTGAACTTTGGA
c57699.graph_c1	F: GAGCGGTCCCTGATTAGAGAAAC	SAUR family protein
	R: GAGCAGGTCCAGGAGATTTATCG
c47888.graph_c0	F: TCGGCAGTCTGAGCATAATCCT	Arabidopsis histidine kinase 2/3/4
	R: CCAATGAACGGTATCCTCGGAATG
c63192.graph_c2	F: TCCCAACAACGGCAGTGAATGA	Arabidopsis histidine kinase 2/3/4
	R: TGGTGGAACTGGCATTGGCTTA
c48330.graph_c0	F: CGGAGTCAAGATTGTCGGTGGAGA	Abscisic acid receptor PYR/PYL
	R: CTACAAGCGTCCCAGGTCTTCCAT
c53582.graph_c0	F: GGCATCAACATTCTTGGGTCTG	Ethylene receptor
	R: ACTCGTAGCATCGGCATCC
c55151.graph_c1	F: AGAAGATCCACGAAGTCGCATTG	Brassinosteroid resistant 1/2
	R: CTTCCTCTGGCAGCATTCAACT
c59948.graph_c0	F: GCCTCCTACATATTGCCACAG	Regulatory protein NPR1
	R: TGCTTCATGTTGCCGCTAG
c60034.graph_c0	F: GCCGCCGTCTCATACTCAA	BEL1-like homeodomain protein
	R: TGGTCTTGGGAATGGGAAGTC
c51721.graph_c0	F: GACGAACGAGATGAAGAGGAAGAC	Calmodulin-like protein
	R: CCAATGATGCCAATACCGACCT
c63236.graph_c0	F: TACCTCAGCAGCACCAACT	Patatin-like protein
	R: GCAACTCCACCATCAAGCAT
c62296.graph_c0	F: ACCCGAAACCGAAACCGAAACC	AP2-like factor
	R: TGTTCCAGGACCCGTACCAGG
c59927.graph_c0	F: TTCGTCACCGCACTCGTT	AP2-like factor
	R: CGTTTAGCACACAAGAGGAAGC
(b) DEMs qRT PCR primers
18S rRNA	F: TCAACTTTCGATGGTAGGATAGTG
	R: CCGTGTCAGGATTGGGTAATTT
miR166b-5p	RT: GTCGTATCCAGTGCAGGGTCCGAGGTATTCGCACTGGATACGACCCTCGA
	F: GGCGGACTGTTGTCTGGCT
miR166e-3p	RT: GTCGTATCCAGTGCAGGGTCCGAGGTATTCGCACTGGATACGACGGGAAT
	F: CGCTCGGACCAGGCTTC
miR156a-5p	RT: GTCGTATCCAGTGCAGGGTCCGAGGTATTCGCACTGGATACGACGTGCTC
	F: CGGCGGTGACAGAAGAGAGT
miR156a	RT: GTCGTATCCAGTGCAGGGTCCGAGGTATTCGCACTGGATACGACTGTGCT
	F: ACGGCGTGACAGAAGAGAGTG
miR159	RT: GTCGTATCCAGTGCAGGGTCCGAGGTATTCGCACTGGATACGACTAGAGC
	F: CGCGTTTGGATTGAAGGG
Co.47071	RT: GTCGTATCCAGTGCAGGGTCCGAGGTATTCGCACTGGATACGACGGTGAC
	F: CGCGGCTCACCCTCTATCT
Universal Reverse primer	CAGTGCAGGGTCCGAGGTAT
(c) qRT PCR primers for target genes of DEMs
actin	F: CGACTCTGGTGATGGTGTTAG
	R: GTTCGGCAGTGGTTGTGA
c55995.graph_c0	F: TTGTGTAGGAGTAAGGGTGAGATG	Enoyl-CoA hydratase 2
	R: AAAGTGATTATGCGAGGGAATGAC
c38706.graph_c0	F: GGAAATGAGGAGAAGAGCGAAGGA	scopoletin glucosyltransferase-like
	R: GGAACAGGATGAACCACCGTCTA
c58663.graph_c0	F: TTGATGGACACAACCGTAGACG	Squamosa promoter-binding-like 13A
	R: TGGAGAGCCTTGATGATAGGAGAT
c58931.graph_c0	F: GTAAACGCCTTGCTGGTCACAAT	Squamosa promoter-binding-like 6
	R: AGTTCGTTCCTTGAAGCCTGCTA
c52592.graph_c0	F: CGGTGGAGGCTCGGTTGA	RAV-like factor
	R: CTTCACAATCGTCATTCGGCTCAG
